# Supplementary material for: ﻿Preliminary survey of midget cave spiders (Araneae, Leptonetidae) from forest ecosystems in southern China with the description of three new species
Source: Zookeys. 2025 Jul 28;1247:187–205. doi: 10.3897/zookeys.1247.154546 (PMC12322678; doi:10.3897/zookeys.1247.154546)
Supplement: XML Treatment for Leptonetela zhaoruii [file zookeys.1247.154546-treatment2.xml]

<!DOCTYPE tp:taxon-treatment
  PUBLIC "-//TaxonX//DTD Taxonomic Treatment Publishing DTD v0 20100105//EN" "tax-treatment-NSO.dtd">
<tp:taxon-treatment xmlns:tp="http://www.plazi.org/taxpub"><tp:treatment-meta><kwd-group><label>Taxon classification</label><kwd>
                <named-content content-type="kingdom">Animalia</named-content>
              </kwd><kwd>
                <named-content content-type="order">Araneae</named-content>
              </kwd><kwd>
                <named-content content-type="family">Leptonetidae</named-content>
              </kwd></kwd-group><mixed-citation publication-type="journal"><person-group><name><surname>Wang</surname><given-names>Zhong-Jing</given-names></name><name><surname>Liu</surname><given-names>Bin-Lu</given-names></name><name><surname>Yao</surname><given-names>Yan-Bin</given-names></name><name><surname>Shi</surname><given-names>Ying-Ying</given-names></name><name><surname>Liu</surname><given-names>Ke-Ke</given-names></name></person-group><article-title>﻿Preliminary survey of midget cave spiders (<tp:taxon-name><tp:taxon-name-part taxon-name-part-type="order">Araneae</tp:taxon-name-part></tp:taxon-name>, <tp:taxon-name><tp:taxon-name-part taxon-name-part-type="family">Leptonetidae</tp:taxon-name-part></tp:taxon-name>) from forest ecosystems in southern China with the description of three new species</article-title><source>Zookeys</source><day>28</day><month>07</month><year>2025</year><volume>1247</volume><fpage>187</fpage><lpage>205</lpage><pub-id pub-id-type="doi">10.3897/zookeys.1247.154546</pub-id></mixed-citation></tp:treatment-meta><tp:nomenclature><label>﻿</label><tp:taxon-name>
              <object-id xmlns:xlink="http://www.w3.org/1999/xlink" content-type="arpha" xlink:type="simple">EFD7954B-A6AE-5A9F-B2D1-A05A1DF90669</object-id>
              <tp:taxon-name-part taxon-name-part-type="genus" reg="Leptonetela">Leptonetela</tp:taxon-name-part>
              <tp:taxon-name-part taxon-name-part-type="species" reg="zhaoruii">zhaoruii</tp:taxon-name-part>
              <object-id xmlns:xlink="http://www.w3.org/1999/xlink" content-type="zoobank" xlink:type="simple">https://zoobank.org/14EF91DF-332B-408E-8514-A7207CDA6E13</object-id>
            </tp:taxon-name><tp:taxon-authority>Yao &amp; K. K. Liu</tp:taxon-authority><tp:taxon-status xmlns:xlink="http://www.w3.org/1999/xlink" xlink:type="simple">sp. nov.</tp:taxon-status><xref ref-type="fig" rid="F1">Figs 1A−I</xref><xref ref-type="fig" rid="F2">, 2A−C</xref></tp:nomenclature><tp:treatment-sec sec-type="type material" id="SECID0EXLAC"><title>Type material.</title><p><bold><italic>Holotype</italic></bold>: • ♂, <bold>China</bold>: Fujian Province, Fuzhou City, Jin’an District, Fuzhou National Forest Park, <named-content xmlns:xlink="http://www.w3.org/1999/xlink" content-type="dwc:verbatimCoordinates" xlink:type="simple"><named-content content-type="geo-json" specific-use="{&#34;type&#34;:&#34;Point&#34;,&#34;coordinates&#34;:[119.280106,26.170592]}" id="NCID0EHMAC" xlink:type="simple">26°10'14.13"N, 119°16'48.38"E</named-content></named-content>, 26 April 2024, Y. Yao, J. Gong, M. Wu and R. Zhao leg. (Lep-24, <abbrev xmlns:xlink="http://www.w3.org/1999/xlink" xlink:title="Animal Specimen Museum, College of Life Science, Jinggangshan University" id="ABBRID0EMMAC" xlink:type="simple">ASM-JGSU</abbrev>). <bold><italic>Paratype</italic></bold>: • 1 ♀, other data as same as the holotype. (Lep-24, <abbrev xmlns:xlink="http://www.w3.org/1999/xlink" xlink:title="Animal Specimen Museum, College of Life Science, Jinggangshan University" id="ABBRID0ETMAC" xlink:type="simple">ASM-JGSU</abbrev>).</p></tp:treatment-sec><tp:treatment-sec sec-type="diagnosis" id="SECID0EXMAC"><title>Diagnosis.</title><p>The male of this species is similar to that of <italic><tp:taxon-name><tp:taxon-name-part taxon-name-part-type="genus" reg="Leptonetela">Leptonetela</tp:taxon-name-part><tp:taxon-name-part taxon-name-part-type="species" reg="yuanhaoi">yuanhaoi</tp:taxon-name-part></tp:taxon-name></italic> Yao &amp; Liu, 2024 (<xref ref-type="bibr" rid="B8">Liu et al. 2024</xref>: 293, figs 5B−D, 8E−L) in having the tibia with a row of spines retrolaterally including one thick strong spine proximally and several thin spines, the tongue-shaped prolateral lobe and the median apophysis with five teeth distally but can be separated from it by the median apophysis with broad base (vs narrow) and the prolateral one tooth very strong (vs small) (Fig. <xref ref-type="fig" rid="F1">1C−I</xref>). The female can be easily distinguished from that of <italic><tp:taxon-name><tp:taxon-name-part taxon-name-part-type="genus" reg="Leptonetela">L.</tp:taxon-name-part><tp:taxon-name-part taxon-name-part-type="species" reg="yuanhaoi">yuanhaoi</tp:taxon-name-part></tp:taxon-name></italic> (<xref ref-type="bibr" rid="B8">Liu et al. 2024</xref>: 293, fig. 6C) by the large subtriangular atrium (vs slightly small and sub-trapezoidal atrium) and ventrally extended spermathecal stalk (vs dorsally) with a small spermathecae (vs slightly enlarged) (Fig. <xref ref-type="fig" rid="F2">2C</xref>). The female is also similar to that of <italic><tp:taxon-name><tp:taxon-name-part taxon-name-part-type="genus" reg="Longileptoneta">L.</tp:taxon-name-part><tp:taxon-name-part taxon-name-part-type="species" reg="flabellaris">flabellaris</tp:taxon-name-part></tp:taxon-name></italic> Wang &amp; Li, 2011 (<xref ref-type="bibr" rid="B10">Wang and Li 2011</xref>: 6, fig. 6C) in having the large subtriangular atrium, it can be easily distinguished by the spermathecal stalk with four spirals (vs five) and spermathecae curves anteriorly (vs posteriorly) (Fig. <xref ref-type="fig" rid="F2">2C</xref>).</p><fig id="F1" position="float" orientation="portrait"><object-id xmlns:xlink="http://www.w3.org/1999/xlink" content-type="doi" xlink:type="simple">10.3897/zookeys.1247.154546.figure1</object-id><object-id xmlns:xlink="http://www.w3.org/1999/xlink" content-type="arpha" xlink:type="simple">264BD68E-52EB-5AB6-BBA6-E548E3380E33</object-id><label>Figure 1.</label><caption><p><italic><tp:taxon-name><tp:taxon-name-part taxon-name-part-type="genus" reg="Leptonetela">Leptonetela</tp:taxon-name-part><tp:taxon-name-part taxon-name-part-type="species" reg="zhaoruii">zhaoruii</tp:taxon-name-part></tp:taxon-name></italic> sp. nov., male holotype. A. Habitus, dorsal view; B. Same, ventral view; C. Palp, prolateral view; D. Same, ventral view; E. Same, retrolateral view; F. Left bulb, prolateral view; G. Same, ventral view; H. Same, retrolateral view; I. Same, dorsal view. Abbreviations: <abbrev xmlns:xlink="http://www.w3.org/1999/xlink" xlink:title="conductor" id="ABBRID0EJPAC" xlink:type="simple">Con</abbrev> – conductor, <abbrev xmlns:xlink="http://www.w3.org/1999/xlink" xlink:title="embolus" id="ABBRID0ENPAC" xlink:type="simple">Em</abbrev> – embolus, <abbrev xmlns:xlink="http://www.w3.org/1999/xlink" xlink:title="medial apophysis" id="ABBRID0ERPAC" xlink:type="simple">MA</abbrev> – medial apophysis, <abbrev xmlns:xlink="http://www.w3.org/1999/xlink" xlink:title="prolateral lobe" id="ABBRID0EVPAC" xlink:type="simple">PL</abbrev> – prolateral lobe. Scale bars: 0.2 mm (A, B), 0.1 mm (C–I).</p></caption><graphic xmlns:xlink="http://www.w3.org/1999/xlink" xlink:href="zookeys-1247-187_article-154546__-g001.jpg" position="float" orientation="portrait" xlink:type="simple" id="oo_1383201.jpg"><uri content-type="original_file" xlink:type="simple">https://binary.pensoft.net/fig/1383201</uri></graphic></fig><fig id="F2" position="float" orientation="portrait"><object-id xmlns:xlink="http://www.w3.org/1999/xlink" content-type="doi" xlink:type="simple">10.3897/zookeys.1247.154546.figure2</object-id><object-id xmlns:xlink="http://www.w3.org/1999/xlink" content-type="arpha" xlink:type="simple">598D9862-EA5E-5856-A40F-286341851D71</object-id><label>Figure 2.</label><caption><p><italic><tp:taxon-name><tp:taxon-name-part taxon-name-part-type="genus" reg="Leptonetela">Leptonetela</tp:taxon-name-part><tp:taxon-name-part taxon-name-part-type="species" reg="zhaoruii">zhaoruii</tp:taxon-name-part></tp:taxon-name></italic> sp. nov., female paratype. A. Habitus, dorsal view; B. Same, ventral view; C. Genitalia, dorsal view. Abbreviations: <abbrev xmlns:xlink="http://www.w3.org/1999/xlink" xlink:title="atrium" id="ABBRID0ESAAE" xlink:type="simple">At</abbrev> – atrium, <abbrev xmlns:xlink="http://www.w3.org/1999/xlink" xlink:title="spermathecae" id="ABBRID0EWAAE" xlink:type="simple">Spe</abbrev> – spermatheca, <abbrev xmlns:xlink="http://www.w3.org/1999/xlink" xlink:title="spermathecae stalk" id="ABBRID0E1AAE" xlink:type="simple">SS</abbrev> – spermathecae stalk. Scale bars: 0.2 mm (A, B), 0.1 mm (C).</p></caption><graphic xmlns:xlink="http://www.w3.org/1999/xlink" xlink:href="zookeys-1247-187_article-154546__-g002.jpg" position="float" orientation="portrait" xlink:type="simple" id="oo_1383202.jpg"><uri content-type="original_file" xlink:type="simple">https://binary.pensoft.net/fig/1383202</uri></graphic></fig></tp:treatment-sec><tp:treatment-sec sec-type="description" id="SECID0EDBAE"><title>Description.</title><p><bold>Male (holotype)</bold>. Habitus as in Fig. <xref ref-type="fig" rid="F1">1A, B</xref>. Total length 1.42, carapace 0.77 long, 0.68 wide. Eye sizes and interdistances (Fig. <xref ref-type="fig" rid="F1">1A</xref>): <abbrev xmlns:xlink="http://www.w3.org/1999/xlink" xlink:title="anterior lateral eye" id="ABBRID0ETBAE" xlink:type="simple">ALE</abbrev> 0.07, <abbrev xmlns:xlink="http://www.w3.org/1999/xlink" xlink:title="posterior median eye" id="ABBRID0EXBAE" xlink:type="simple">PME</abbrev> 0.07, <abbrev xmlns:xlink="http://www.w3.org/1999/xlink" xlink:title="posterior lateral eye" id="ABBRID0E2BAE" xlink:type="simple">PLE</abbrev> 0.08, <abbrev xmlns:xlink="http://www.w3.org/1999/xlink" xlink:title="anterior lateral eye" id="ABBRID0E6BAE" xlink:type="simple">ALE</abbrev>−<abbrev xmlns:xlink="http://www.w3.org/1999/xlink" xlink:title="posterior median eye" id="ABBRID0EDCAE" xlink:type="simple">PME</abbrev> 0.11, <abbrev xmlns:xlink="http://www.w3.org/1999/xlink" xlink:title="posterior lateral eye" id="ABBRID0EHCAE" xlink:type="simple">PLE</abbrev>−<abbrev xmlns:xlink="http://www.w3.org/1999/xlink" xlink:title="posterior lateral eye" id="ABBRID0ELCAE" xlink:type="simple">PLE</abbrev> 0.07, <abbrev xmlns:xlink="http://www.w3.org/1999/xlink" xlink:title="posterior lateral eye" id="ABBRID0EPCAE" xlink:type="simple">PLE</abbrev>−<abbrev xmlns:xlink="http://www.w3.org/1999/xlink" xlink:title="posterior median eye" id="ABBRID0ETCAE" xlink:type="simple">PME</abbrev> 0.02; AER 0.14, PER 0.18. Clypeus 0.06 high. Chelicerae with eight promarginal (proximal one largest) and four retromarginal teeth. Endites rectangle, with several setae on the upper edge. Labium trapezoid, wider than long. Sternum (Fig. <xref ref-type="fig" rid="F1">1B</xref>) shield-shaped, longer than wide, anterior margin straight, posterior margin pointed. Legs (Fig. <xref ref-type="fig" rid="F1">1A, B</xref>): with short setae; measurements: I 3.15 (0.83, 0.25, 0.83, 0.71, 0.53); II 0.9 (0.7, 0.2, missing); III 2.19 (0.59, 0.19, 0.51, 0.54, 0.36); IV 2.99 (0.85, 0.22, 0.72, 0.72, 0.48). Pedicel 0.04. Abdomen (Fig. <xref ref-type="fig" rid="F1">1A, B</xref>) 2.52 long, 2.62 wide.</p><p><bold><italic>Coloration</italic></bold> (Fig. <xref ref-type="fig" rid="F1">1A, B</xref>). Carapace yellow to brown. Chelicerae yellow, with radial ridges along with small brown spots. Endites and labium yellow to brown, with several brown spots. Sternum yellow to dark brown, with numerous small yellow round spots on the surface. Legs yellowish to yellow, coxa and trochanter with some brown spots. Abdomen yellowish to brown, several horizontal brown stripes at the base; venter yellowish to dark brown, with a subtriangular brown stripe medially.</p><p><bold><italic>Palp</italic></bold> (Fig. <xref ref-type="fig" rid="F1">1C−I</xref>). Tibia with five long setae retrolaterally, the proximal one very thick, long, strong, spine-like; cymbium with dense setae. Bulb (Fig. <xref ref-type="fig" rid="F1">1F−I</xref>): prolateral lobe tongue-like, slightly curved, relatively short; median apophysis leaf-shaped, with five teeth, prolateral one very strong with triangular tip, conductor membranous and fan-shaped, covering distal major part of the median apophysis; embolus short, tube-like, slightly curved.</p><p><bold>Female (paratype)</bold>. Habitus as in Fig. <xref ref-type="fig" rid="F2">2A, B</xref>. As in male, except as noted. Total length 2.19, carapace 0.66 long, 0.64 wide. Eye sizes and interdistances (Fig. <xref ref-type="fig" rid="F2">2A</xref>): <abbrev xmlns:xlink="http://www.w3.org/1999/xlink" xlink:title="anterior lateral eye" id="ABBRID0EJEAE" xlink:type="simple">ALE</abbrev> 0.08, <abbrev xmlns:xlink="http://www.w3.org/1999/xlink" xlink:title="posterior median eye" id="ABBRID0ENEAE" xlink:type="simple">PME</abbrev> 0.07, <abbrev xmlns:xlink="http://www.w3.org/1999/xlink" xlink:title="posterior lateral eye" id="ABBRID0EREAE" xlink:type="simple">PLE</abbrev> 0.08, <abbrev xmlns:xlink="http://www.w3.org/1999/xlink" xlink:title="anterior lateral eye" id="ABBRID0EVEAE" xlink:type="simple">ALE</abbrev>−<abbrev xmlns:xlink="http://www.w3.org/1999/xlink" xlink:title="posterior median eye" id="ABBRID0EZEAE" xlink:type="simple">PME</abbrev> 0.10, <abbrev xmlns:xlink="http://www.w3.org/1999/xlink" xlink:title="posterior lateral eye" id="ABBRID0E4EAE" xlink:type="simple">PLE</abbrev>−<abbrev xmlns:xlink="http://www.w3.org/1999/xlink" xlink:title="posterior lateral eye" id="ABBRID0EBFAE" xlink:type="simple">PLE</abbrev> 0.09, <abbrev xmlns:xlink="http://www.w3.org/1999/xlink" xlink:title="posterior lateral eye" id="ABBRID0EFFAE" xlink:type="simple">PLE</abbrev>−<abbrev xmlns:xlink="http://www.w3.org/1999/xlink" xlink:title="posterior median eye" id="ABBRID0EJFAE" xlink:type="simple">PME</abbrev> 0.03; AER 0.15, PER 0.17. Clypeus 0.07 high. Legs (Fig. <xref ref-type="fig" rid="F2">2A, B</xref>): measurements: I 2.78 (0.76, 0.21, 0.7, 0.59, 0.52); II 2.31 (0.64, 0.23, 0.57, 0.47, 0.4); III 2.13 (0.6, 0.17, 0.49, 0.45, 0.42); IV 2.75 (0.77, 0.22, 0.7, 0.6, 0.46). Pedicel 0.03. Abdomen (Fig. <xref ref-type="fig" rid="F2">2A, B</xref>) 1.15 long, 0.65 wide.</p><p><bold><italic>Coloration</italic></bold> (Fig. <xref ref-type="fig" rid="F2">2A, B</xref>). Darker than male.</p><p><bold><italic>Endogyne</italic></bold> (Fig. <xref ref-type="fig" rid="F2">2C</xref>). Internal genitalia with subtriangular atrium, slightly spheroidal spermathecae. Convoluted spermathecal stalk forming three coils.</p></tp:treatment-sec><tp:treatment-sec sec-type="biology" id="SECID0ELGAE"><title>Biology.</title><p>Sampled on the woodland floor.</p></tp:treatment-sec><tp:treatment-sec sec-type="distribution" id="SECID0EQGAE"><title>Distribution.</title><p>Known only from Fujian Province, China (Fig. <xref ref-type="fig" rid="F13">13</xref>).</p></tp:treatment-sec><tp:treatment-sec sec-type="etymology" id="SECID0E1GAE"><title>Etymology.</title><p>The species is named after Mr Rui Zhao, who collected the type specimens.</p></tp:treatment-sec><tp:treatment-sec><!--Section generated to contain objects referenced in tp:taxon-treatment.--><fig id="F13" position="float" orientation="portrait"><object-id xmlns:xlink="http://www.w3.org/1999/xlink" content-type="doi" xlink:type="simple">10.3897/zookeys.1247.154546.figure13</object-id><object-id xmlns:xlink="http://www.w3.org/1999/xlink" content-type="arpha" xlink:type="simple">022AF87A-7A8A-50B2-A9AB-2D9F1B53F722</object-id><label>Figure 13.</label><caption><p>Records of <italic><tp:taxon-name><tp:taxon-name-part taxon-name-part-type="genus" reg="Leptonetela">Leptonetela</tp:taxon-name-part><tp:taxon-name-part taxon-name-part-type="species" reg="zhaoruii">zhaoruii</tp:taxon-name-part></tp:taxon-name></italic> sp. nov., <italic><tp:taxon-name><tp:taxon-name-part taxon-name-part-type="genus" reg="Pararana">Pararana</tp:taxon-name-part><tp:taxon-name-part taxon-name-part-type="species" reg="gaofani">gaofani</tp:taxon-name-part></tp:taxon-name></italic> Lin &amp; Li, 2022, <italic><tp:taxon-name><tp:taxon-name-part taxon-name-part-type="genus" reg="Pararana">P.</tp:taxon-name-part><tp:taxon-name-part taxon-name-part-type="species" reg="jiufushanensis">jiufushanensis</tp:taxon-name-part></tp:taxon-name></italic> sp. nov., <italic><tp:taxon-name><tp:taxon-name-part taxon-name-part-type="genus" reg="Pararana">P.</tp:taxon-name-part><tp:taxon-name-part taxon-name-part-type="species" reg="songyuani">songyuani</tp:taxon-name-part></tp:taxon-name></italic> sp. nov., <italic><tp:taxon-name><tp:taxon-name-part taxon-name-part-type="genus" reg="Pararana">P.</tp:taxon-name-part><tp:taxon-name-part taxon-name-part-type="species" reg="mingxuani">mingxuani</tp:taxon-name-part></tp:taxon-name></italic> Yao &amp; Liu, 2024, <italic><tp:taxon-name><tp:taxon-name-part taxon-name-part-type="genus" reg="Rhyssoleptoneta">Rhyssoleptoneta</tp:taxon-name-part><tp:taxon-name-part taxon-name-part-type="species" reg="lishan">lishan</tp:taxon-name-part></tp:taxon-name></italic> Tong, 2024 from China.</p></caption><graphic xmlns:xlink="http://www.w3.org/1999/xlink" xlink:href="zookeys-1247-187_article-154546__-g013.jpg" position="float" orientation="portrait" xlink:type="simple" id="oo_1383213.jpg"><uri content-type="original_file" xlink:type="simple">https://binary.pensoft.net/fig/1383213</uri></graphic></fig></tp:treatment-sec><ref-list><ref id="B8"><mixed-citation xmlns:xlink="http://www.w3.org/1999/xlink" xlink:type="simple"><person-group><name name-style="western"><surname>Liu</surname><given-names>BL</given-names></name><name name-style="western"><surname>Yao</surname><given-names>YB</given-names></name><name name-style="western"><surname>Jiang</surname><given-names>ZM</given-names></name><name name-style="western"><surname>Xiao</surname><given-names>YH</given-names></name><name name-style="western"><surname>Liu</surname><given-names>KK</given-names></name></person-group> (<year>2024</year>) <article-title>Midget cave spiders (<tp:taxon-name><tp:taxon-name-part taxon-name-part-type="order">Araneae</tp:taxon-name-part></tp:taxon-name>, <tp:taxon-name><tp:taxon-name-part taxon-name-part-type="family">Leptonetidae</tp:taxon-name-part></tp:taxon-name>) from Jiangxi and Fujian Province, China.</article-title><source>ZooKeys</source><volume>1189</volume>: <fpage>287</fpage>–<lpage>325</lpage>. <ext-link xlink:href="10.3897/zookeys.1189.111041" ext-link-type="doi" xlink:type="simple">https://doi.org/10.3897/zookeys.1189.111041</ext-link></mixed-citation></ref><ref id="B10"><mixed-citation xmlns:xlink="http://www.w3.org/1999/xlink" xlink:type="simple"><person-group><name name-style="western"><surname>Wang</surname><given-names>CX</given-names></name><name name-style="western"><surname>Li</surname><given-names>SQ</given-names></name></person-group> (<year>2011</year>) <article-title>A further study on the species of the spider genus <italic><tp:taxon-name><tp:taxon-name-part taxon-name-part-type="genus">Leptonetela</tp:taxon-name-part></tp:taxon-name></italic> (<tp:taxon-name><tp:taxon-name-part taxon-name-part-type="order">Araneae</tp:taxon-name-part></tp:taxon-name>: <tp:taxon-name><tp:taxon-name-part taxon-name-part-type="family">Leptonetidae</tp:taxon-name-part></tp:taxon-name>).</article-title><source>Zootaxa</source><volume>2841</volume>(<issue>1</issue>): <fpage>1</fpage>–<lpage>90</lpage>. <ext-link xlink:href="10.11646/zootaxa.2841.1.1" ext-link-type="doi" xlink:type="simple">https://doi.org/10.11646/zootaxa.2841.1.1</ext-link></mixed-citation></ref></ref-list></tp:taxon-treatment>
