# Supplementary material for: ﻿Preliminary survey of midget cave spiders (Araneae, Leptonetidae) from forest ecosystems in southern China with the description of three new species
Source: Zookeys. 2025 Jul 28;1247:187–205. doi: 10.3897/zookeys.1247.154546 (PMC12322678; doi:10.3897/zookeys.1247.154546)
Supplement: XML Treatment for Pararana [file zookeys.1247.154546-treatment3.xml]

<!DOCTYPE tp:taxon-treatment
  PUBLIC "-//TaxonX//DTD Taxonomic Treatment Publishing DTD v0 20100105//EN" "tax-treatment-NSO.dtd">
<tp:taxon-treatment xmlns:tp="http://www.plazi.org/taxpub"><tp:treatment-meta><kwd-group><label>Taxon classification</label><kwd>
                <named-content content-type="kingdom">Animalia</named-content>
              </kwd><kwd>
                <named-content content-type="order">Araneae</named-content>
              </kwd><kwd>
                <named-content content-type="family">Leptonetidae</named-content>
              </kwd></kwd-group><mixed-citation publication-type="journal"><person-group><name><surname>Wang</surname><given-names>Zhong-Jing</given-names></name><name><surname>Liu</surname><given-names>Bin-Lu</given-names></name><name><surname>Yao</surname><given-names>Yan-Bin</given-names></name><name><surname>Shi</surname><given-names>Ying-Ying</given-names></name><name><surname>Liu</surname><given-names>Ke-Ke</given-names></name></person-group><article-title>﻿Preliminary survey of midget cave spiders (<tp:taxon-name><tp:taxon-name-part taxon-name-part-type="order">Araneae</tp:taxon-name-part></tp:taxon-name>, <tp:taxon-name><tp:taxon-name-part taxon-name-part-type="family">Leptonetidae</tp:taxon-name-part></tp:taxon-name>) from forest ecosystems in southern China with the description of three new species</article-title><source>Zookeys</source><day>28</day><month>07</month><year>2025</year><volume>1247</volume><fpage>187</fpage><lpage>205</lpage><pub-id pub-id-type="doi">10.3897/zookeys.1247.154546</pub-id></mixed-citation></tp:treatment-meta><tp:nomenclature><label>﻿Genus</label><tp:taxon-name>
              <object-id xmlns:xlink="http://www.w3.org/1999/xlink" content-type="arpha" xlink:type="simple">0FF54DE9-9D59-5E2E-B619-012D1B7930D1</object-id>
              <tp:taxon-name-part taxon-name-part-type="genus" reg="Pararana">Pararana</tp:taxon-name-part>
            </tp:taxon-name><tp:taxon-authority>Lin &amp; Li, 2022</tp:taxon-authority></tp:nomenclature><tp:treatment-sec sec-type="type species" id="SECID0E6HAE"><title>Type species.</title><p><italic><tp:taxon-name><tp:taxon-name-part taxon-name-part-type="genus" reg="Pararana">Pararana</tp:taxon-name-part><tp:taxon-name-part taxon-name-part-type="species" reg="gaofani">gaofani</tp:taxon-name-part></tp:taxon-name></italic> Lin &amp; Li, 2022.</p></tp:treatment-sec><tp:treatment-sec sec-type="type locality" id="SECID0EQIAE"><title>Type locality.</title><p>China, Jiangsu Province, Zhenjiang City, Jurong City, Baohua Mountain, <named-content xmlns:xlink="http://www.w3.org/1999/xlink" content-type="dwc:verbatimCoordinates" xlink:type="simple"><named-content content-type="geo-json" specific-use="{&#34;type&#34;:&#34;Point&#34;,&#34;coordinates&#34;:[119.091500,32.132200]}" id="NCID0EZIAE" xlink:type="simple">32.1322°N, 119.0915°E</named-content></named-content>, 13 December 2020.</p></tp:treatment-sec></tp:taxon-treatment>
