# Supplementary material for: ﻿Preliminary survey of midget cave spiders (Araneae, Leptonetidae) from forest ecosystems in southern China with the description of three new species
Source: Zookeys. 2025 Jul 28;1247:187–205. doi: 10.3897/zookeys.1247.154546 (PMC12322678; doi:10.3897/zookeys.1247.154546)
Supplement: XML Treatment for Pararana gaofani [file zookeys.1247.154546-treatment4.xml]

<!DOCTYPE tp:taxon-treatment
  PUBLIC "-//TaxonX//DTD Taxonomic Treatment Publishing DTD v0 20100105//EN" "tax-treatment-NSO.dtd">
<tp:taxon-treatment xmlns:tp="http://www.plazi.org/taxpub"><tp:treatment-meta><kwd-group><label>Taxon classification</label><kwd>
                <named-content content-type="kingdom">Animalia</named-content>
              </kwd><kwd>
                <named-content content-type="order">Araneae</named-content>
              </kwd><kwd>
                <named-content content-type="family">Leptonetidae</named-content>
              </kwd></kwd-group><mixed-citation publication-type="journal"><person-group><name><surname>Wang</surname><given-names>Zhong-Jing</given-names></name><name><surname>Liu</surname><given-names>Bin-Lu</given-names></name><name><surname>Yao</surname><given-names>Yan-Bin</given-names></name><name><surname>Shi</surname><given-names>Ying-Ying</given-names></name><name><surname>Liu</surname><given-names>Ke-Ke</given-names></name></person-group><article-title>﻿Preliminary survey of midget cave spiders (<tp:taxon-name><tp:taxon-name-part taxon-name-part-type="order">Araneae</tp:taxon-name-part></tp:taxon-name>, <tp:taxon-name><tp:taxon-name-part taxon-name-part-type="family">Leptonetidae</tp:taxon-name-part></tp:taxon-name>) from forest ecosystems in southern China with the description of three new species</article-title><source>Zookeys</source><day>28</day><month>07</month><year>2025</year><volume>1247</volume><fpage>187</fpage><lpage>205</lpage><pub-id pub-id-type="doi">10.3897/zookeys.1247.154546</pub-id></mixed-citation></tp:treatment-meta><tp:nomenclature><label>﻿</label><tp:taxon-name>
              <object-id xmlns:xlink="http://www.w3.org/1999/xlink" content-type="arpha" xlink:type="simple">BE7B4874-D7EC-5434-80DB-7E6A3421727A</object-id>
              <tp:taxon-name-part taxon-name-part-type="genus" reg="Pararana">Pararana</tp:taxon-name-part>
              <tp:taxon-name-part taxon-name-part-type="species" reg="gaofani">gaofani</tp:taxon-name-part>
            </tp:taxon-name><tp:taxon-authority>Lin &amp; Li, 2022</tp:taxon-authority><xref ref-type="fig" rid="F3">Figs 3A−C</xref><xref ref-type="fig" rid="F4">, 4A−I</xref><xref ref-type="fig" rid="F12">, 12A, B</xref><tp:nomenclature-citation-list><tp:nomenclature-citation><tp:taxon-name>
                  <tp:taxon-name-part taxon-name-part-type="genus" reg="Pararana">Pararana</tp:taxon-name-part>
                  <tp:taxon-name-part taxon-name-part-type="species" reg="gaofani">gaofani</tp:taxon-name-part>
                </tp:taxon-name><comment>Lin &amp; Li, in <xref ref-type="bibr" rid="B7">Lin et al. 2022</xref>: 217, figs 17A−C, 18A, B (♂, holotype male from Jiangsu Province).</comment></tp:nomenclature-citation></tp:nomenclature-citation-list></tp:nomenclature><tp:treatment-sec sec-type="material" id="SECID0ECLAE"><title>Material examined.</title><p>• 1 ♂, 1 ♀, <bold>China</bold>: Anhui Province, Tongling City, Tongguan District, Tianjing Lake Scenic Spot, <named-content xmlns:xlink="http://www.w3.org/1999/xlink" content-type="dwc:verbatimCoordinates" xlink:type="simple"><named-content content-type="geo-json" specific-use="{&#34;type&#34;:&#34;Point&#34;,&#34;coordinates&#34;:[117.798136,30.948375]}" id="NCID0ENLAE" xlink:type="simple">30°56'54.15"N, 117°47'53.29"E</named-content></named-content>, 8 January 2025, M. Wu and R. Zhao leg. (Lep-22, <abbrev xmlns:xlink="http://www.w3.org/1999/xlink" xlink:title="Animal Specimen Museum, College of Life Science, Jinggangshan University" id="ABBRID0ESLAE" xlink:type="simple">ASM-JGSU</abbrev>).</p></tp:treatment-sec><tp:treatment-sec sec-type="diagnosis" id="SECID0EWLAE"><title>Diagnosis.</title><p>The female of this species is similar to that of <italic><tp:taxon-name><tp:taxon-name-part taxon-name-part-type="genus" reg="Pararana">Pararana</tp:taxon-name-part><tp:taxon-name-part taxon-name-part-type="species" reg="mingxuani">mingxuani</tp:taxon-name-part></tp:taxon-name></italic> Yao &amp; Liu, 2024 (<xref ref-type="bibr" rid="B8">Liu et al. 2024</xref>: 317, fig. 27C) in having spheroidal spermathecae, but can be distinguished from it by the slightly vertical spermathecal stalk (vs S-shaped spermathecal stalk including two turns) (Fig. <xref ref-type="fig" rid="F3">3C</xref>).</p><fig id="F3" position="float" orientation="portrait"><object-id xmlns:xlink="http://www.w3.org/1999/xlink" content-type="doi" xlink:type="simple">10.3897/zookeys.1247.154546.figure3</object-id><object-id xmlns:xlink="http://www.w3.org/1999/xlink" content-type="arpha" xlink:type="simple">743DF6A4-C44A-5F9B-8190-34AFA7A09791</object-id><label>Figure 3.</label><caption><p><italic><tp:taxon-name><tp:taxon-name-part taxon-name-part-type="genus" reg="Pararana">Pararana</tp:taxon-name-part><tp:taxon-name-part taxon-name-part-type="species" reg="gaofani">gaofani</tp:taxon-name-part></tp:taxon-name></italic> Lin &amp; Li, 2022, female. A. Habitus, dorsal view; B. Same, ventral view; C. Genitalia, dorsal view. Abbreviations: <abbrev xmlns:xlink="http://www.w3.org/1999/xlink" xlink:title="spermathecae" id="ABBRID0ECNAE" xlink:type="simple">Spe</abbrev> – spermatheca, <abbrev xmlns:xlink="http://www.w3.org/1999/xlink" xlink:title="spermathecae stalk" id="ABBRID0EGNAE" xlink:type="simple">SS</abbrev> – spermathecae stalk. Scale bars: 0.2 mm (A, B), 0.1 mm (C).</p></caption><graphic xmlns:xlink="http://www.w3.org/1999/xlink" xlink:href="zookeys-1247-187_article-154546__-g003.jpg" position="float" orientation="portrait" xlink:type="simple" id="oo_1383203.jpg"><uri content-type="original_file" xlink:type="simple">https://binary.pensoft.net/fig/1383203</uri></graphic></fig></tp:treatment-sec><tp:treatment-sec sec-type="description" id="SECID0EPNAE"><title>Description.</title><p><bold>Female.</bold> Habitus as in Fig. <xref ref-type="fig" rid="F3">3A, B</xref>. Total length 1.82, carapace 0.72 long, 0.61 wide. Eye sizes and interdistances (Fig. <xref ref-type="fig" rid="F3">3A</xref>): <abbrev xmlns:xlink="http://www.w3.org/1999/xlink" xlink:title="anterior lateral eye" id="ABBRID0E6NAE" xlink:type="simple">ALE</abbrev> 0.05, <abbrev xmlns:xlink="http://www.w3.org/1999/xlink" xlink:title="posterior median eye" id="ABBRID0EDOAE" xlink:type="simple">PME</abbrev> 0.03, <abbrev xmlns:xlink="http://www.w3.org/1999/xlink" xlink:title="posterior lateral eye" id="ABBRID0EHOAE" xlink:type="simple">PLE</abbrev> 0.04, <abbrev xmlns:xlink="http://www.w3.org/1999/xlink" xlink:title="anterior lateral eye" id="ABBRID0ELOAE" xlink:type="simple">ALE</abbrev>−<abbrev xmlns:xlink="http://www.w3.org/1999/xlink" xlink:title="posterior median eye" id="ABBRID0EPOAE" xlink:type="simple">PME</abbrev> 0.08, <abbrev xmlns:xlink="http://www.w3.org/1999/xlink" xlink:title="posterior lateral eye" id="ABBRID0ETOAE" xlink:type="simple">PLE</abbrev>−<abbrev xmlns:xlink="http://www.w3.org/1999/xlink" xlink:title="posterior lateral eye" id="ABBRID0EXOAE" xlink:type="simple">PLE</abbrev> 0.08, <abbrev xmlns:xlink="http://www.w3.org/1999/xlink" xlink:title="posterior lateral eye" id="ABBRID0E2OAE" xlink:type="simple">PLE</abbrev>−<abbrev xmlns:xlink="http://www.w3.org/1999/xlink" xlink:title="posterior median eye" id="ABBRID0E6OAE" xlink:type="simple">PME</abbrev> 0.04; AER 0.1, PER 0.15. Clypeus 0.09 high. Chelicerae with seven promarginal and five retromarginal teeth. Endites oval-shaped, longer than wide, with eight club-shaped setae on the upper inner side and dense long setae on the lower inner side. Labium nearly semicircular, wider than long, with a few setae on the upper side. Sternum (Fig. <xref ref-type="fig" rid="F3">3B</xref>) shield-shaped, nearly as long as wide, with a few setae. Legs (Fig. <xref ref-type="fig" rid="F3">3A, B</xref>): with short setae; measurements: I 5.03 (1.35, 0.24, 1.48, 1.17, 0.79); II 3.82 (1.06, 0.25, 1.02, 0.81, 0.68); III 3.05 (0.79, 0.21, 0.8, 0.69, 0.56); IV 4.26 (1.23, 0.21, 1.35, 1.00, 0.47). Pedicel 0.06. Abdomen (Fig. <xref ref-type="fig" rid="F3">3A, B</xref>) 1.04 long, 0.65 wide.</p><p><bold><italic>Coloration</italic></bold> (Fig. <xref ref-type="fig" rid="F3">3A, B</xref>). Carapace yellow to brown, outer edge darker, with several radially arranged dark brown stripes on both sides. Chelicerae yellow. Endites and labium dark yellow. Sternum yellow to dark brown, with many ruleless dark brown spots on the surface. Legs yellow to brown, coxa and trochanter with some brown spots. Abdomen yellowish to brown, with dense brown patches and spots; venter yellow to black, with large areas of brown and black spots.</p><p><bold><italic>Endogyne</italic></bold> (Fig. <xref ref-type="fig" rid="F3">3C</xref>). Internal genitalia with spheroidal spermathecae, and slightly vertical spermathecal stalk.</p><p><bold><italic>Note</italic>.</bold> The right side of the female epigyne was damaged during preparation, but the remaining structures (e.g., spermathecae, spermathecae stalk) on the left side remain intact and allow for morphological identification.</p><p><bold>Male.</bold> See <xref ref-type="bibr" rid="B7">Lin et al. (2022)</xref>; habitus is shown in Fig. <xref ref-type="fig" rid="F4">4A, B</xref> and the palp is shown in Fig. <xref ref-type="fig" rid="F4">4C–I</xref>.</p><fig id="F4" position="float" orientation="portrait"><object-id xmlns:xlink="http://www.w3.org/1999/xlink" content-type="doi" xlink:type="simple">10.3897/zookeys.1247.154546.figure4</object-id><object-id xmlns:xlink="http://www.w3.org/1999/xlink" content-type="arpha" xlink:type="simple">67723F99-AF66-52D4-A660-FE56A9A60AD2</object-id><label>Figure 4.</label><caption><p><italic><tp:taxon-name><tp:taxon-name-part taxon-name-part-type="genus" reg="Pararana">Pararana</tp:taxon-name-part><tp:taxon-name-part taxon-name-part-type="species" reg="gaofani">gaofani</tp:taxon-name-part></tp:taxon-name></italic> Lin &amp; Li, 2022, male. A. Habitus, dorsal view; B. Same, ventral view; C. Palp, prolateral view; D. Same, ventral view; E. Same, retrolateral view; F. Left bulb, prolateral view; G. Same, ventral view; H. Same, retrolateral view; I. Same, dorsal view. Abbreviations: <abbrev xmlns:xlink="http://www.w3.org/1999/xlink" xlink:title="conductor" id="ABBRID0EPRAE" xlink:type="simple">Con</abbrev> – conductor, <abbrev xmlns:xlink="http://www.w3.org/1999/xlink" xlink:title="embolus" id="ABBRID0ETRAE" xlink:type="simple">Em</abbrev> – embolus, <abbrev xmlns:xlink="http://www.w3.org/1999/xlink" xlink:title="medial apophysis" id="ABBRID0EXRAE" xlink:type="simple">MA</abbrev> – medial apophysis, <abbrev xmlns:xlink="http://www.w3.org/1999/xlink" xlink:title="prolateral sclerite" id="ABBRID0E2RAE" xlink:type="simple">PS</abbrev> – prolateral sclerite, <abbrev xmlns:xlink="http://www.w3.org/1999/xlink" xlink:title="retrolateral lobe" id="ABBRID0E6RAE" xlink:type="simple">RL</abbrev> – retrolateral lobe. Scale bars: 0.2 mm (A, B), 0.1 mm (C–I).</p></caption><graphic xmlns:xlink="http://www.w3.org/1999/xlink" xlink:href="zookeys-1247-187_article-154546__-g004.jpg" position="float" orientation="portrait" xlink:type="simple" id="oo_1383204.jpg"><uri content-type="original_file" xlink:type="simple">https://binary.pensoft.net/fig/1383204</uri></graphic></fig></tp:treatment-sec><tp:treatment-sec sec-type="distribution" id="SECID0EISAE"><title>Distribution.</title><p>Known from Jiangsu and Anhui Provinces, China (Fig. <xref ref-type="fig" rid="F13">13</xref>).</p></tp:treatment-sec><tp:treatment-sec><!--Section generated to contain objects referenced in tp:taxon-treatment.--><fig id="F12" position="float" orientation="portrait"><object-id xmlns:xlink="http://www.w3.org/1999/xlink" content-type="doi" xlink:type="simple">10.3897/zookeys.1247.154546.figure12</object-id><object-id xmlns:xlink="http://www.w3.org/1999/xlink" content-type="arpha" xlink:type="simple">F30C2979-434B-57D0-9299-BDCA385114E1</object-id><label>Figure 12.</label><caption><p>Photographs of living specimens from China. A. <italic><tp:taxon-name><tp:taxon-name-part taxon-name-part-type="genus" reg="Pararana">Pararana</tp:taxon-name-part><tp:taxon-name-part taxon-name-part-type="species" reg="gaofani">gaofani</tp:taxon-name-part></tp:taxon-name></italic> Lin &amp; Li, 2022, male; B. Same, female; C. <italic><tp:taxon-name><tp:taxon-name-part taxon-name-part-type="genus" reg="Pararana">P.</tp:taxon-name-part><tp:taxon-name-part taxon-name-part-type="species" reg="jiufushanensis">jiufushanensis</tp:taxon-name-part></tp:taxon-name></italic> sp. nov., male; D. Same, female; E, F. <italic><tp:taxon-name><tp:taxon-name-part taxon-name-part-type="genus" reg="Rhyssoleptoneta">Rhyssoleptoneta</tp:taxon-name-part><tp:taxon-name-part taxon-name-part-type="species" reg="lishan">lishan</tp:taxon-name-part></tp:taxon-name></italic> Tong, 2024, male.</p></caption><graphic xmlns:xlink="http://www.w3.org/1999/xlink" xlink:href="zookeys-1247-187_article-154546__-g012.jpg" position="float" orientation="portrait" xlink:type="simple" id="oo_1383212.jpg"><uri content-type="original_file" xlink:type="simple">https://binary.pensoft.net/fig/1383212</uri></graphic></fig><fig id="F13" position="float" orientation="portrait"><object-id xmlns:xlink="http://www.w3.org/1999/xlink" content-type="doi" xlink:type="simple">10.3897/zookeys.1247.154546.figure13</object-id><object-id xmlns:xlink="http://www.w3.org/1999/xlink" content-type="arpha" xlink:type="simple">022AF87A-7A8A-50B2-A9AB-2D9F1B53F722</object-id><label>Figure 13.</label><caption><p>Records of <italic><tp:taxon-name><tp:taxon-name-part taxon-name-part-type="genus" reg="Leptonetela">Leptonetela</tp:taxon-name-part><tp:taxon-name-part taxon-name-part-type="species" reg="zhaoruii">zhaoruii</tp:taxon-name-part></tp:taxon-name></italic> sp. nov., <italic><tp:taxon-name><tp:taxon-name-part taxon-name-part-type="genus" reg="Pararana">Pararana</tp:taxon-name-part><tp:taxon-name-part taxon-name-part-type="species" reg="gaofani">gaofani</tp:taxon-name-part></tp:taxon-name></italic> Lin &amp; Li, 2022, <italic><tp:taxon-name><tp:taxon-name-part taxon-name-part-type="genus" reg="Pararana">P.</tp:taxon-name-part><tp:taxon-name-part taxon-name-part-type="species" reg="jiufushanensis">jiufushanensis</tp:taxon-name-part></tp:taxon-name></italic> sp. nov., <italic><tp:taxon-name><tp:taxon-name-part taxon-name-part-type="genus" reg="Pararana">P.</tp:taxon-name-part><tp:taxon-name-part taxon-name-part-type="species" reg="songyuani">songyuani</tp:taxon-name-part></tp:taxon-name></italic> sp. nov., <italic><tp:taxon-name><tp:taxon-name-part taxon-name-part-type="genus" reg="Pararana">P.</tp:taxon-name-part><tp:taxon-name-part taxon-name-part-type="species" reg="mingxuani">mingxuani</tp:taxon-name-part></tp:taxon-name></italic> Yao &amp; Liu, 2024, <italic><tp:taxon-name><tp:taxon-name-part taxon-name-part-type="genus" reg="Rhyssoleptoneta">Rhyssoleptoneta</tp:taxon-name-part><tp:taxon-name-part taxon-name-part-type="species" reg="lishan">lishan</tp:taxon-name-part></tp:taxon-name></italic> Tong, 2024 from China.</p></caption><graphic xmlns:xlink="http://www.w3.org/1999/xlink" xlink:href="zookeys-1247-187_article-154546__-g013.jpg" position="float" orientation="portrait" xlink:type="simple" id="oo_1383213.jpg"><uri content-type="original_file" xlink:type="simple">https://binary.pensoft.net/fig/1383213</uri></graphic></fig></tp:treatment-sec><ref-list><ref id="B7"><mixed-citation xmlns:xlink="http://www.w3.org/1999/xlink" xlink:type="simple"><person-group><name name-style="western"><surname>Lin</surname><given-names>YJ</given-names></name><name name-style="western"><surname>Zhao</surname><given-names>HF</given-names></name><name name-style="western"><surname>Koh</surname><given-names>JKH</given-names></name><name name-style="western"><surname>Li</surname><given-names>SQ</given-names></name></person-group> (<year>2022</year>) <article-title>Taxonomy notes on twenty-eight spider species (<tp:taxon-name><tp:taxon-name-part taxon-name-part-type="class">Arachnida</tp:taxon-name-part></tp:taxon-name>: <tp:taxon-name><tp:taxon-name-part taxon-name-part-type="order">Araneae</tp:taxon-name-part></tp:taxon-name>) from Asia.</article-title><source>Zoological Systematics</source><volume>47</volume>(<issue>3</issue>): <fpage>198</fpage>–<lpage>270</lpage>. <ext-link xlink:href="10.11865/zs.2022303" ext-link-type="doi" xlink:type="simple">https://doi.org/10.11865/zs.2022303</ext-link></mixed-citation></ref><ref id="B8"><mixed-citation xmlns:xlink="http://www.w3.org/1999/xlink" xlink:type="simple"><person-group><name name-style="western"><surname>Liu</surname><given-names>BL</given-names></name><name name-style="western"><surname>Yao</surname><given-names>YB</given-names></name><name name-style="western"><surname>Jiang</surname><given-names>ZM</given-names></name><name name-style="western"><surname>Xiao</surname><given-names>YH</given-names></name><name name-style="western"><surname>Liu</surname><given-names>KK</given-names></name></person-group> (<year>2024</year>) <article-title>Midget cave spiders (<tp:taxon-name><tp:taxon-name-part taxon-name-part-type="order">Araneae</tp:taxon-name-part></tp:taxon-name>, <tp:taxon-name><tp:taxon-name-part taxon-name-part-type="family">Leptonetidae</tp:taxon-name-part></tp:taxon-name>) from Jiangxi and Fujian Province, China.</article-title><source>ZooKeys</source><volume>1189</volume>: <fpage>287</fpage>–<lpage>325</lpage>. <ext-link xlink:href="10.3897/zookeys.1189.111041" ext-link-type="doi" xlink:type="simple">https://doi.org/10.3897/zookeys.1189.111041</ext-link></mixed-citation></ref></ref-list></tp:taxon-treatment>
