# Supplementary material for: ﻿Preliminary survey of midget cave spiders (Araneae, Leptonetidae) from forest ecosystems in southern China with the description of three new species
Source: Zookeys. 2025 Jul 28;1247:187–205. doi: 10.3897/zookeys.1247.154546 (PMC12322678; doi:10.3897/zookeys.1247.154546)
Supplement: XML Treatment for Pararana jiufushanensis [file zookeys.1247.154546-treatment5.xml]

<!DOCTYPE tp:taxon-treatment
  PUBLIC "-//TaxonX//DTD Taxonomic Treatment Publishing DTD v0 20100105//EN" "tax-treatment-NSO.dtd">
<tp:taxon-treatment xmlns:tp="http://www.plazi.org/taxpub"><tp:treatment-meta><kwd-group><label>Taxon classification</label><kwd>
                <named-content content-type="kingdom">Animalia</named-content>
              </kwd><kwd>
                <named-content content-type="order">Araneae</named-content>
              </kwd><kwd>
                <named-content content-type="family">Leptonetidae</named-content>
              </kwd></kwd-group><mixed-citation publication-type="journal"><person-group><name><surname>Wang</surname><given-names>Zhong-Jing</given-names></name><name><surname>Liu</surname><given-names>Bin-Lu</given-names></name><name><surname>Yao</surname><given-names>Yan-Bin</given-names></name><name><surname>Shi</surname><given-names>Ying-Ying</given-names></name><name><surname>Liu</surname><given-names>Ke-Ke</given-names></name></person-group><article-title>﻿Preliminary survey of midget cave spiders (<tp:taxon-name><tp:taxon-name-part taxon-name-part-type="order">Araneae</tp:taxon-name-part></tp:taxon-name>, <tp:taxon-name><tp:taxon-name-part taxon-name-part-type="family">Leptonetidae</tp:taxon-name-part></tp:taxon-name>) from forest ecosystems in southern China with the description of three new species</article-title><source>Zookeys</source><day>28</day><month>07</month><year>2025</year><volume>1247</volume><fpage>187</fpage><lpage>205</lpage><pub-id pub-id-type="doi">10.3897/zookeys.1247.154546</pub-id></mixed-citation></tp:treatment-meta><tp:nomenclature><label>﻿</label><tp:taxon-name>
              <object-id xmlns:xlink="http://www.w3.org/1999/xlink" content-type="arpha" xlink:type="simple">496EBC75-5C9C-5BA0-9582-C4863C830968</object-id>
              <tp:taxon-name-part taxon-name-part-type="genus" reg="Pararana">Pararana</tp:taxon-name-part>
              <tp:taxon-name-part taxon-name-part-type="species" reg="jiufushanensis">jiufushanensis</tp:taxon-name-part>
              <object-id xmlns:xlink="http://www.w3.org/1999/xlink" content-type="zoobank" xlink:type="simple">https://zoobank.org/565D2186-689F-4044-8BC6-D47235676CE9</object-id>
            </tp:taxon-name><tp:taxon-authority>Yao &amp; K. K. Liu</tp:taxon-authority><tp:taxon-status xmlns:xlink="http://www.w3.org/1999/xlink" xlink:type="simple">sp. nov.</tp:taxon-status><xref ref-type="fig" rid="F5">Figs 5A−I</xref><xref ref-type="fig" rid="F6">, 6A−F</xref><xref ref-type="fig" rid="F7">, 7A−C</xref><xref ref-type="fig" rid="F12">, 12C, D</xref></tp:nomenclature><tp:treatment-sec sec-type="type material" id="SECID0ENUAE"><title>Type material.</title><p><bold><italic>Holotype</italic></bold>: • ♂, <bold>China</bold>: Fujian Province, Sanming City, Youxi County, Jiufu Mountain Eco-tourism Scenic Spot, <named-content xmlns:xlink="http://www.w3.org/1999/xlink" content-type="dwc:verbatimCoordinates" xlink:type="simple"><named-content content-type="geo-json" specific-use="{&#34;type&#34;:&#34;Point&#34;,&#34;coordinates&#34;:[118.081181,26.100464]}" id="NCID0E4UAE" xlink:type="simple">26°6'1.67"N, 118°4'52.25"E</named-content></named-content>, 1 March 2025, Y. Yao, J. Gong, H. Yu, M. Wu and R. Zhao leg. (Lep-25, <abbrev xmlns:xlink="http://www.w3.org/1999/xlink" xlink:title="Animal Specimen Museum, College of Life Science, Jinggangshan University" id="ABBRID0ECVAE" xlink:type="simple">ASM-JGSU</abbrev>). <bold><italic>Paratypes</italic></bold>: • 2 ♂, 2 ♀, other data as same as the holotype. (Lep-25, <abbrev xmlns:xlink="http://www.w3.org/1999/xlink" xlink:title="Animal Specimen Museum, College of Life Science, Jinggangshan University" id="ABBRID0EJVAE" xlink:type="simple">ASM-JGSU</abbrev>).</p></tp:treatment-sec><tp:treatment-sec sec-type="diagnosis" id="SECID0ENVAE"><title>Diagnosis.</title><p>The male of this species is similar to that of <italic><tp:taxon-name><tp:taxon-name-part taxon-name-part-type="genus" reg="Pararana">Pararana</tp:taxon-name-part><tp:taxon-name-part taxon-name-part-type="species" reg="mingxuani">mingxuani</tp:taxon-name-part></tp:taxon-name></italic> (<xref ref-type="bibr" rid="B8">Liu et al. 2024</xref>: 317, figs 25B−D, 26A−E) in having the cymbium with a notch and the swollen patella, but can be easily separated by the patella with two thin and short stick-like spines (vs seven short tooth-like spines), the tibia with a thick and straight spine (vs relatively curved and thin), the thick and highly elongated median apophysis (vs short and thin) and the slightly straight tube embolus (vs curved and rod-like) (Figs <xref ref-type="fig" rid="F5">5C−I</xref>, <xref ref-type="fig" rid="F6">6A−F</xref>). The female can be easily distinguished from that of <italic><tp:taxon-name><tp:taxon-name-part taxon-name-part-type="genus" reg="Pararana">P.</tp:taxon-name-part><tp:taxon-name-part taxon-name-part-type="species" reg="mingxuani">mingxuani</tp:taxon-name-part></tp:taxon-name></italic> (<xref ref-type="bibr" rid="B8">Liu et al. 2024</xref>: 317, fig. 27C) by the sub-trapezoidal atrium (vs bell-shaped) and the C-shaped spermathecal stalk (vs S-shaped) (Fig. <xref ref-type="fig" rid="F7">7C</xref>).</p><fig id="F5" position="float" orientation="portrait"><object-id xmlns:xlink="http://www.w3.org/1999/xlink" content-type="doi" xlink:type="simple">10.3897/zookeys.1247.154546.figure5</object-id><object-id xmlns:xlink="http://www.w3.org/1999/xlink" content-type="arpha" xlink:type="simple">8008678A-A1C7-5033-A68A-AD1D10B0AAB8</object-id><label>Figure 5.</label><caption><p><italic><tp:taxon-name><tp:taxon-name-part taxon-name-part-type="genus" reg="Pararana">Pararana</tp:taxon-name-part><tp:taxon-name-part taxon-name-part-type="species" reg="jiufushanensis">jiufushanensis</tp:taxon-name-part></tp:taxon-name></italic> sp. nov., male holotype. A. Habitus, dorsal view; B. Same, ventral view; C. Palp, prolateral view; D. Same, ventral view; E. Same, retrolateral view; F. Left bulb, prolateral view; G. Same, ventral view; H. Same, retrolateral view; I. Same, dorsal view. Abbreviations: <abbrev xmlns:xlink="http://www.w3.org/1999/xlink" xlink:title="conductor" id="ABBRID0EQXAE" xlink:type="simple">Con</abbrev> – conductor, <abbrev xmlns:xlink="http://www.w3.org/1999/xlink" xlink:title="embolus" id="ABBRID0EUXAE" xlink:type="simple">Em</abbrev> – embolus, <abbrev xmlns:xlink="http://www.w3.org/1999/xlink" xlink:title="medial apophysis" id="ABBRID0EYXAE" xlink:type="simple">MA</abbrev> – medial apophysis, <abbrev xmlns:xlink="http://www.w3.org/1999/xlink" xlink:title="prolateral sclerite" id="ABBRID0E3XAE" xlink:type="simple">PS</abbrev> – prolateral sclerite, <abbrev xmlns:xlink="http://www.w3.org/1999/xlink" xlink:title="ventral sclerite" id="ABBRID0EAYAE" xlink:type="simple">VS</abbrev> – ventral sclerite. Scale bars: 0.5 mm (A, B), 0.1 mm (C–I).</p></caption><graphic xmlns:xlink="http://www.w3.org/1999/xlink" xlink:href="zookeys-1247-187_article-154546__-g005.jpg" position="float" orientation="portrait" xlink:type="simple" id="oo_1383205.jpg"><uri content-type="original_file" xlink:type="simple">https://binary.pensoft.net/fig/1383205</uri></graphic></fig><fig id="F6" position="float" orientation="portrait"><object-id xmlns:xlink="http://www.w3.org/1999/xlink" content-type="doi" xlink:type="simple">10.3897/zookeys.1247.154546.figure6</object-id><object-id xmlns:xlink="http://www.w3.org/1999/xlink" content-type="arpha" xlink:type="simple">58D201F9-33A2-52B8-8B76-BFAC48926F6E</object-id><label>Figure 6.</label><caption><p><abbrev xmlns:xlink="http://www.w3.org/1999/xlink" xlink:title="scanning electron microscopy" id="ABBRID0ERYAE" xlink:type="simple">SEM</abbrev> micrographs of <italic><tp:taxon-name><tp:taxon-name-part taxon-name-part-type="genus" reg="Pararana">Pararana</tp:taxon-name-part><tp:taxon-name-part taxon-name-part-type="species" reg="jiufushanensis">jiufushanensis</tp:taxon-name-part></tp:taxon-name></italic> sp. nov., male paratype. A. Right palp, prolateral view; B. Same, detail of the spine on the tibia; C. Same, detail of medial apophysis and conductor; D. Left palp, ventral view; E. Same, detail of the spine on the tibia; F. Same, detail of conductor and ventral sclerite. Abbreviations: <abbrev xmlns:xlink="http://www.w3.org/1999/xlink" xlink:title="conductor" id="ABBRID0EAZAE" xlink:type="simple">Con</abbrev> – conductor, <abbrev xmlns:xlink="http://www.w3.org/1999/xlink" xlink:title="medial apophysis" id="ABBRID0EEZAE" xlink:type="simple">MA</abbrev> – medial apophysis, <abbrev xmlns:xlink="http://www.w3.org/1999/xlink" xlink:title="ventral sclerite" id="ABBRID0EIZAE" xlink:type="simple">VS</abbrev> – ventral sclerite. Scale bars: 20 μm (A–D, F), 10 μm (E).</p></caption><graphic xmlns:xlink="http://www.w3.org/1999/xlink" xlink:href="zookeys-1247-187_article-154546__-g006.jpg" position="float" orientation="portrait" xlink:type="simple" id="oo_1383206.jpg"><uri content-type="original_file" xlink:type="simple">https://binary.pensoft.net/fig/1383206</uri></graphic></fig></tp:treatment-sec><tp:treatment-sec sec-type="description" id="SECID0ERZAE"><title>Description.</title><p><bold>Male (holotype)</bold>. Habitus as in Fig. <xref ref-type="fig" rid="F5">5A, B</xref>. Total length 1.72, carapace 0.66 long, 0.54 wide. Eye sizes and interdistances (Fig. <xref ref-type="fig" rid="F5">5A</xref>): <abbrev xmlns:xlink="http://www.w3.org/1999/xlink" xlink:title="anterior lateral eye" id="ABBRID0EB1AE" xlink:type="simple">ALE</abbrev> 0.04, <abbrev xmlns:xlink="http://www.w3.org/1999/xlink" xlink:title="posterior median eye" id="ABBRID0EF1AE" xlink:type="simple">PME</abbrev> 0.05, <abbrev xmlns:xlink="http://www.w3.org/1999/xlink" xlink:title="posterior lateral eye" id="ABBRID0EJ1AE" xlink:type="simple">PLE</abbrev> 0.05, <abbrev xmlns:xlink="http://www.w3.org/1999/xlink" xlink:title="anterior lateral eye" id="ABBRID0EN1AE" xlink:type="simple">ALE</abbrev>−<abbrev xmlns:xlink="http://www.w3.org/1999/xlink" xlink:title="posterior median eye" id="ABBRID0ER1AE" xlink:type="simple">PME</abbrev> 0.06, <abbrev xmlns:xlink="http://www.w3.org/1999/xlink" xlink:title="posterior lateral eye" id="ABBRID0EV1AE" xlink:type="simple">PLE</abbrev>−<abbrev xmlns:xlink="http://www.w3.org/1999/xlink" xlink:title="posterior lateral eye" id="ABBRID0EZ1AE" xlink:type="simple">PLE</abbrev> 0.07, <abbrev xmlns:xlink="http://www.w3.org/1999/xlink" xlink:title="posterior lateral eye" id="ABBRID0E41AE" xlink:type="simple">PLE</abbrev>−<abbrev xmlns:xlink="http://www.w3.org/1999/xlink" xlink:title="posterior median eye" id="ABBRID0EB2AE" xlink:type="simple">PME</abbrev> 0.02; AER 0.09, PER 0.12. Clypeus 0.11 high. Chelicerae with eight promarginal and five retromarginal teeth. Endites oval-shaped, longer than wide, with 9 club-shaped setae on the upper inner side and dense long setae on the lower inner side. Labium nearly semicircular, wider than long, with a few setae on the upper side. Sternum (Fig. <xref ref-type="fig" rid="F5">5B</xref>) shield-shaped, nearly as long as wide, with a few setae medially. Legs (Fig. <xref ref-type="fig" rid="F5">5A, B</xref>): with abundant short setae; measurements: I 1.3 (1.1, 0.2, missing); II 3.13 (0.84, 0.21, 0.83, 0.69, 0.56); III 2.7 (0.77, 0.19, 0.65, 0.61, 0.48); IV 3.74 (1.06, 0.2, 1.04, 0.85, 0.59). Pedicel 0.09. Abdomen (Fig. <xref ref-type="fig" rid="F5">5A, B</xref>) 0.98 long, 0.55 wide.</p><p><bold><italic>Coloration</italic></bold> (Fig. <xref ref-type="fig" rid="F5">5A, B</xref>). Carapace yellow to brown, outer edge darker, with three pairs of radially arranged dark brown patches on both sides. Chelicerae dark yellow. Endites dark yellow to black, with brown spots on the outer margin. Labium dark yellow. Sternum yellow to dark brown, with many ruleless dark brown spots on the surface and with a dark yellow stripe medially. Legs yellowish, with dense small brown spots. Abdomen yellowish to brown, with brown patches along the margin; venter yellow to black, with large areas of scale-like brown and yellow spots.</p><p><bold><italic>Palp</italic></bold> (Figs <xref ref-type="fig" rid="F5">5C−I</xref>, <xref ref-type="fig" rid="F6">6A−F</xref>). Femur with strong spines on each side, ventral view with three long and stout spines especially; patella expanded, with two thin and short stick-like spines; tibia with a very thick spine retrolaterally. Cymbium with a notch subapically. Bulb (Fig. <xref ref-type="fig" rid="F5">5F−I</xref>): embolus tube-like, middle part slightly curved, located behind the conductor; median apophysis lamellar, extremely long, with a net-shaped surface; conductor membranous, with serrulate margin; Dorsally with two apophysis, one sclerotized and tipped with a hook, the other membranous and pointed.</p><p><bold>Female (paratype)</bold>. Habitus as in Fig. <xref ref-type="fig" rid="F7">7A, B</xref>. As in male, except as noted. Total length 1.88, carapace 0.66 long, 0.54 wide. Eye sizes and interdistances (Fig. <xref ref-type="fig" rid="F7">7A</xref>): <abbrev xmlns:xlink="http://www.w3.org/1999/xlink" xlink:title="anterior lateral eye" id="ABBRID0E23AE" xlink:type="simple">ALE</abbrev> 0.04, <abbrev xmlns:xlink="http://www.w3.org/1999/xlink" xlink:title="posterior median eye" id="ABBRID0E63AE" xlink:type="simple">PME</abbrev> 0.05, <abbrev xmlns:xlink="http://www.w3.org/1999/xlink" xlink:title="posterior lateral eye" id="ABBRID0ED4AE" xlink:type="simple">PLE</abbrev> 0.05, <abbrev xmlns:xlink="http://www.w3.org/1999/xlink" xlink:title="anterior lateral eye" id="ABBRID0EH4AE" xlink:type="simple">ALE</abbrev>−<abbrev xmlns:xlink="http://www.w3.org/1999/xlink" xlink:title="posterior median eye" id="ABBRID0EL4AE" xlink:type="simple">PME</abbrev> 0.06, <abbrev xmlns:xlink="http://www.w3.org/1999/xlink" xlink:title="posterior lateral eye" id="ABBRID0EP4AE" xlink:type="simple">PLE</abbrev>−<abbrev xmlns:xlink="http://www.w3.org/1999/xlink" xlink:title="posterior lateral eye" id="ABBRID0ET4AE" xlink:type="simple">PLE</abbrev> 0.07, <abbrev xmlns:xlink="http://www.w3.org/1999/xlink" xlink:title="posterior lateral eye" id="ABBRID0EX4AE" xlink:type="simple">PLE</abbrev>−<abbrev xmlns:xlink="http://www.w3.org/1999/xlink" xlink:title="posterior median eye" id="ABBRID0E24AE" xlink:type="simple">PME</abbrev> 0.03; AER 0.09, PER 0.13. Clypeus 0.09 high. Legs (Fig. <xref ref-type="fig" rid="F7">7A, B</xref>): measurements: I 3.94 (1.06, 0.21, 1.15, 0.84, 0.68); II 2.87 (0.78, 0.21, 0.75, 0.61, 0.52); III 2.61 (0.72, 0.19, 0.63, 0.58, 0.49); IV 3.61 (0.97, 0.21, 1.05, 0.81, 0.57). Pedicel 0.07. Abdomen (Fig. <xref ref-type="fig" rid="F7">7A, B</xref>) 1.15 long, 0.65 wide.</p><fig id="F7" position="float" orientation="portrait"><object-id xmlns:xlink="http://www.w3.org/1999/xlink" content-type="doi" xlink:type="simple">10.3897/zookeys.1247.154546.figure7</object-id><object-id xmlns:xlink="http://www.w3.org/1999/xlink" content-type="arpha" xlink:type="simple">28CC6F0C-E29B-5F6E-B8AE-BCC20DBC5FB3</object-id><label>Figure 7.</label><caption><p><italic><tp:taxon-name><tp:taxon-name-part taxon-name-part-type="genus" reg="Pararana">Pararana</tp:taxon-name-part><tp:taxon-name-part taxon-name-part-type="species" reg="jiufushanensis">jiufushanensis</tp:taxon-name-part></tp:taxon-name></italic> sp. nov., female paratype. A. Habitus, dorsal view; B. Same, ventral view; C. Genitalia, dorsal view. Abbreviations: <abbrev xmlns:xlink="http://www.w3.org/1999/xlink" xlink:title="atrium" id="ABBRID0E15AE" xlink:type="simple">At</abbrev> – atrium, <abbrev xmlns:xlink="http://www.w3.org/1999/xlink" xlink:title="spermathecae" id="ABBRID0E55AE" xlink:type="simple">Spe</abbrev> – spermatheca, <abbrev xmlns:xlink="http://www.w3.org/1999/xlink" xlink:title="spermathecae stalk" id="ABBRID0EC6AE" xlink:type="simple">SS</abbrev> – spermathecae stalk. Scale bars: 0.2 mm (A, B), 0.1 mm (C).</p></caption><graphic xmlns:xlink="http://www.w3.org/1999/xlink" xlink:href="zookeys-1247-187_article-154546__-g007.jpg" position="float" orientation="portrait" xlink:type="simple" id="oo_1383207.jpg"><uri content-type="original_file" xlink:type="simple">https://binary.pensoft.net/fig/1383207</uri></graphic></fig><p><bold><italic>Coloration</italic></bold> (Fig. <xref ref-type="fig" rid="F7">7A, B</xref>). Darker than male.</p><p><bold><italic>Endogyne</italic></bold> (Fig. <xref ref-type="fig" rid="F7">7C</xref>). Internal genitalia with sub-trapezoidal atrium, slightly spheroidal spermathecae, and C-shaped spermathecal stalk.</p></tp:treatment-sec><tp:treatment-sec sec-type="biology" id="SECID0ECAAG"><title>Biology.</title><p>Sampled on the woodland floor.</p></tp:treatment-sec><tp:treatment-sec sec-type="distribution" id="SECID0EHAAG"><title>Distribution.</title><p>Known only from Fujian Province, China (Fig. <xref ref-type="fig" rid="F13">13</xref>).</p></tp:treatment-sec><tp:treatment-sec sec-type="etymology" id="SECID0ERAAG"><title>Etymology.</title><p>The name is taken from the type locality, noun in apposition.</p></tp:treatment-sec><tp:treatment-sec><!--Section generated to contain objects referenced in tp:taxon-treatment.--><fig id="F12" position="float" orientation="portrait"><object-id xmlns:xlink="http://www.w3.org/1999/xlink" content-type="doi" xlink:type="simple">10.3897/zookeys.1247.154546.figure12</object-id><object-id xmlns:xlink="http://www.w3.org/1999/xlink" content-type="arpha" xlink:type="simple">F30C2979-434B-57D0-9299-BDCA385114E1</object-id><label>Figure 12.</label><caption><p>Photographs of living specimens from China. A. <italic><tp:taxon-name><tp:taxon-name-part taxon-name-part-type="genus" reg="Pararana">Pararana</tp:taxon-name-part><tp:taxon-name-part taxon-name-part-type="species" reg="gaofani">gaofani</tp:taxon-name-part></tp:taxon-name></italic> Lin &amp; Li, 2022, male; B. Same, female; C. <italic><tp:taxon-name><tp:taxon-name-part taxon-name-part-type="genus" reg="Pararana">P.</tp:taxon-name-part><tp:taxon-name-part taxon-name-part-type="species" reg="jiufushanensis">jiufushanensis</tp:taxon-name-part></tp:taxon-name></italic> sp. nov., male; D. Same, female; E, F. <italic><tp:taxon-name><tp:taxon-name-part taxon-name-part-type="genus" reg="Rhyssoleptoneta">Rhyssoleptoneta</tp:taxon-name-part><tp:taxon-name-part taxon-name-part-type="species" reg="lishan">lishan</tp:taxon-name-part></tp:taxon-name></italic> Tong, 2024, male.</p></caption><graphic xmlns:xlink="http://www.w3.org/1999/xlink" xlink:href="zookeys-1247-187_article-154546__-g012.jpg" position="float" orientation="portrait" xlink:type="simple" id="oo_1383212.jpg"><uri content-type="original_file" xlink:type="simple">https://binary.pensoft.net/fig/1383212</uri></graphic></fig><fig id="F13" position="float" orientation="portrait"><object-id xmlns:xlink="http://www.w3.org/1999/xlink" content-type="doi" xlink:type="simple">10.3897/zookeys.1247.154546.figure13</object-id><object-id xmlns:xlink="http://www.w3.org/1999/xlink" content-type="arpha" xlink:type="simple">022AF87A-7A8A-50B2-A9AB-2D9F1B53F722</object-id><label>Figure 13.</label><caption><p>Records of <italic><tp:taxon-name><tp:taxon-name-part taxon-name-part-type="genus" reg="Leptonetela">Leptonetela</tp:taxon-name-part><tp:taxon-name-part taxon-name-part-type="species" reg="zhaoruii">zhaoruii</tp:taxon-name-part></tp:taxon-name></italic> sp. nov., <italic><tp:taxon-name><tp:taxon-name-part taxon-name-part-type="genus" reg="Pararana">Pararana</tp:taxon-name-part><tp:taxon-name-part taxon-name-part-type="species" reg="gaofani">gaofani</tp:taxon-name-part></tp:taxon-name></italic> Lin &amp; Li, 2022, <italic><tp:taxon-name><tp:taxon-name-part taxon-name-part-type="genus" reg="Pararana">P.</tp:taxon-name-part><tp:taxon-name-part taxon-name-part-type="species" reg="jiufushanensis">jiufushanensis</tp:taxon-name-part></tp:taxon-name></italic> sp. nov., <italic><tp:taxon-name><tp:taxon-name-part taxon-name-part-type="genus" reg="Pararana">P.</tp:taxon-name-part><tp:taxon-name-part taxon-name-part-type="species" reg="songyuani">songyuani</tp:taxon-name-part></tp:taxon-name></italic> sp. nov., <italic><tp:taxon-name><tp:taxon-name-part taxon-name-part-type="genus" reg="Pararana">P.</tp:taxon-name-part><tp:taxon-name-part taxon-name-part-type="species" reg="mingxuani">mingxuani</tp:taxon-name-part></tp:taxon-name></italic> Yao &amp; Liu, 2024, <italic><tp:taxon-name><tp:taxon-name-part taxon-name-part-type="genus" reg="Rhyssoleptoneta">Rhyssoleptoneta</tp:taxon-name-part><tp:taxon-name-part taxon-name-part-type="species" reg="lishan">lishan</tp:taxon-name-part></tp:taxon-name></italic> Tong, 2024 from China.</p></caption><graphic xmlns:xlink="http://www.w3.org/1999/xlink" xlink:href="zookeys-1247-187_article-154546__-g013.jpg" position="float" orientation="portrait" xlink:type="simple" id="oo_1383213.jpg"><uri content-type="original_file" xlink:type="simple">https://binary.pensoft.net/fig/1383213</uri></graphic></fig></tp:treatment-sec><ref-list><ref id="B8"><mixed-citation xmlns:xlink="http://www.w3.org/1999/xlink" xlink:type="simple"><person-group><name name-style="western"><surname>Liu</surname><given-names>BL</given-names></name><name name-style="western"><surname>Yao</surname><given-names>YB</given-names></name><name name-style="western"><surname>Jiang</surname><given-names>ZM</given-names></name><name name-style="western"><surname>Xiao</surname><given-names>YH</given-names></name><name name-style="western"><surname>Liu</surname><given-names>KK</given-names></name></person-group> (<year>2024</year>) <article-title>Midget cave spiders (<tp:taxon-name><tp:taxon-name-part taxon-name-part-type="order">Araneae</tp:taxon-name-part></tp:taxon-name>, <tp:taxon-name><tp:taxon-name-part taxon-name-part-type="family">Leptonetidae</tp:taxon-name-part></tp:taxon-name>) from Jiangxi and Fujian Province, China.</article-title><source>ZooKeys</source><volume>1189</volume>: <fpage>287</fpage>–<lpage>325</lpage>. <ext-link xlink:href="10.3897/zookeys.1189.111041" ext-link-type="doi" xlink:type="simple">https://doi.org/10.3897/zookeys.1189.111041</ext-link></mixed-citation></ref></ref-list></tp:taxon-treatment>
