# Supplementary material for: ﻿Preliminary survey of midget cave spiders (Araneae, Leptonetidae) from forest ecosystems in southern China with the description of three new species
Source: Zookeys. 2025 Jul 28;1247:187–205. doi: 10.3897/zookeys.1247.154546 (PMC12322678; doi:10.3897/zookeys.1247.154546)
Supplement: XML Treatment for Pararana songyuani [file zookeys.1247.154546-treatment6.xml]

<!DOCTYPE tp:taxon-treatment
  PUBLIC "-//TaxonX//DTD Taxonomic Treatment Publishing DTD v0 20100105//EN" "tax-treatment-NSO.dtd">
<tp:taxon-treatment xmlns:tp="http://www.plazi.org/taxpub"><tp:treatment-meta><kwd-group><label>Taxon classification</label><kwd>
                <named-content content-type="kingdom">Animalia</named-content>
              </kwd><kwd>
                <named-content content-type="order">Araneae</named-content>
              </kwd><kwd>
                <named-content content-type="family">Leptonetidae</named-content>
              </kwd></kwd-group><mixed-citation publication-type="journal"><person-group><name><surname>Wang</surname><given-names>Zhong-Jing</given-names></name><name><surname>Liu</surname><given-names>Bin-Lu</given-names></name><name><surname>Yao</surname><given-names>Yan-Bin</given-names></name><name><surname>Shi</surname><given-names>Ying-Ying</given-names></name><name><surname>Liu</surname><given-names>Ke-Ke</given-names></name></person-group><article-title>﻿Preliminary survey of midget cave spiders (<tp:taxon-name><tp:taxon-name-part taxon-name-part-type="order">Araneae</tp:taxon-name-part></tp:taxon-name>, <tp:taxon-name><tp:taxon-name-part taxon-name-part-type="family">Leptonetidae</tp:taxon-name-part></tp:taxon-name>) from forest ecosystems in southern China with the description of three new species</article-title><source>Zookeys</source><day>28</day><month>07</month><year>2025</year><volume>1247</volume><fpage>187</fpage><lpage>205</lpage><pub-id pub-id-type="doi">10.3897/zookeys.1247.154546</pub-id></mixed-citation></tp:treatment-meta><tp:nomenclature><label>﻿</label><tp:taxon-name>
              <object-id xmlns:xlink="http://www.w3.org/1999/xlink" content-type="arpha" xlink:type="simple">E88FA939-E262-5BDE-B76F-F1B4540FAE66</object-id>
              <tp:taxon-name-part taxon-name-part-type="genus" reg="Pararana">Pararana</tp:taxon-name-part>
              <tp:taxon-name-part taxon-name-part-type="species" reg="songyuani">songyuani</tp:taxon-name-part>
              <object-id xmlns:xlink="http://www.w3.org/1999/xlink" content-type="zoobank" xlink:type="simple">https://zoobank.org/3BC9DF68-E6AE-4CFD-9205-E7A1A76B3538</object-id>
            </tp:taxon-name><tp:taxon-authority>Yao &amp; K. K. Liu</tp:taxon-authority><tp:taxon-status xmlns:xlink="http://www.w3.org/1999/xlink" xlink:type="simple">sp. nov.</tp:taxon-status><xref ref-type="fig" rid="F8">Fig. 8A−I</xref></tp:nomenclature><tp:treatment-sec sec-type="type material" id="SECID0EFCAG"><title>Type material.</title><p><bold><italic>Holotype</italic></bold>: • ♂, <bold>China</bold>: Guangdong Province, Guangzhou City, Baiyun District, South Gate of Baiyun Mountain Scenic Area, <named-content xmlns:xlink="http://www.w3.org/1999/xlink" content-type="dwc:verbatimCoordinates" xlink:type="simple"><named-content content-type="geo-json" specific-use="{&#34;type&#34;:&#34;Point&#34;,&#34;coordinates&#34;:[113.299769,23.184269]}" id="NCID0EVCAG" xlink:type="simple">23°11'3.37"N, 113°17'59.17"E</named-content></named-content>, 13 February 2024, S. Liu leg. (Lep-21, <abbrev xmlns:xlink="http://www.w3.org/1999/xlink" xlink:title="Animal Specimen Museum, College of Life Science, Jinggangshan University" id="ABBRID0E1CAG" xlink:type="simple">ASM-JGSU</abbrev>).</p></tp:treatment-sec><tp:treatment-sec sec-type="diagnosis" id="SECID0E5CAG"><title>Diagnosis.</title><p>The male of the new species is similar to that of <italic><tp:taxon-name><tp:taxon-name-part taxon-name-part-type="genus" reg="Pararana">Pararana</tp:taxon-name-part><tp:taxon-name-part taxon-name-part-type="species" reg="gaofani">gaofani</tp:taxon-name-part></tp:taxon-name></italic> Lin &amp; Li, 2022 (<xref ref-type="bibr" rid="B7">Lin et al. 2022</xref>: 217, fig. 17A−C) in having the cymbium with a notch and the swollen patella, but can be easily separated by the patella with only one strong short spine (vs 4 long relatively thin spines), the very long lamellar and curved median apophysis (vs relatively short horn-like median apophysis) and the sclerotized and long embolus (vs membranous and relatively short) (Fig. <xref ref-type="fig" rid="F8">8C−I</xref>).</p><fig id="F8" position="float" orientation="portrait"><object-id xmlns:xlink="http://www.w3.org/1999/xlink" content-type="doi" xlink:type="simple">10.3897/zookeys.1247.154546.figure8</object-id><object-id xmlns:xlink="http://www.w3.org/1999/xlink" content-type="arpha" xlink:type="simple">35391870-7694-5EDA-9A5B-CC9ED619A2A5</object-id><label>Figure 8.</label><caption><p><italic><tp:taxon-name><tp:taxon-name-part taxon-name-part-type="genus" reg="Pararana">Pararana</tp:taxon-name-part><tp:taxon-name-part taxon-name-part-type="species" reg="songyuani">songyuani</tp:taxon-name-part></tp:taxon-name></italic> sp. nov., male holotype. A. Habitus, dorsal view; B. Same, ventral view; C. Palp, prolateral view; D. Same, ventral view; E. Same, retrolateral view; F. Left bulb, prolateral view; G. Same, ventral view; H. Same, retrolateral view; I. Same, dorsal view. Abbreviations: <abbrev xmlns:xlink="http://www.w3.org/1999/xlink" xlink:title="conductor" id="ABBRID0EKEAG" xlink:type="simple">Con</abbrev> – conductor, <abbrev xmlns:xlink="http://www.w3.org/1999/xlink" xlink:title="embolus" id="ABBRID0EOEAG" xlink:type="simple">Em</abbrev> – embolus, <abbrev xmlns:xlink="http://www.w3.org/1999/xlink" xlink:title="medial apophysis" id="ABBRID0ESEAG" xlink:type="simple">MA</abbrev> – medial apophysis. Scale bars: 0.2 mm (A, B), 0.1 mm (C–I).</p></caption><graphic xmlns:xlink="http://www.w3.org/1999/xlink" xlink:href="zookeys-1247-187_article-154546__-g008.jpg" position="float" orientation="portrait" xlink:type="simple" id="oo_1383208.jpg"><uri content-type="original_file" xlink:type="simple">https://binary.pensoft.net/fig/1383208</uri></graphic></fig></tp:treatment-sec><tp:treatment-sec sec-type="description" id="SECID0E2EAG"><title>Description.</title><p><bold>Male (holotype)</bold>. Habitus as in Fig. <xref ref-type="fig" rid="F8">8A, B</xref>. Total length 1.52, carapace 0.62 long, 0.55 wide. Eye sizes and interdistances (Fig. <xref ref-type="fig" rid="F8">8A</xref>): <abbrev xmlns:xlink="http://www.w3.org/1999/xlink" xlink:title="anterior lateral eye" id="ABBRID0ELFAG" xlink:type="simple">ALE</abbrev> 0.07, <abbrev xmlns:xlink="http://www.w3.org/1999/xlink" xlink:title="posterior median eye" id="ABBRID0EPFAG" xlink:type="simple">PME</abbrev> 0.04, <abbrev xmlns:xlink="http://www.w3.org/1999/xlink" xlink:title="posterior lateral eye" id="ABBRID0ETFAG" xlink:type="simple">PLE</abbrev> 0.07, <abbrev xmlns:xlink="http://www.w3.org/1999/xlink" xlink:title="anterior lateral eye" id="ABBRID0EXFAG" xlink:type="simple">ALE</abbrev>−<abbrev xmlns:xlink="http://www.w3.org/1999/xlink" xlink:title="posterior median eye" id="ABBRID0E2FAG" xlink:type="simple">PME</abbrev> 0.04, <abbrev xmlns:xlink="http://www.w3.org/1999/xlink" xlink:title="posterior lateral eye" id="ABBRID0E6FAG" xlink:type="simple">PLE</abbrev>−<abbrev xmlns:xlink="http://www.w3.org/1999/xlink" xlink:title="posterior lateral eye" id="ABBRID0EDGAG" xlink:type="simple">PLE</abbrev> 0.05, <abbrev xmlns:xlink="http://www.w3.org/1999/xlink" xlink:title="posterior lateral eye" id="ABBRID0EHGAG" xlink:type="simple">PLE</abbrev>−<abbrev xmlns:xlink="http://www.w3.org/1999/xlink" xlink:title="posterior median eye" id="ABBRID0ELGAG" xlink:type="simple">PME</abbrev> 0.02; AER 0.1, PER 0.14. Clypeus 0.05 high. Chelicerae with nine promarginal and five retromarginal teeth. Endites oval-shaped, with 9 club-shaped setae on the upper inner side. Labium nearly semicircular, wider than long. Sternum (Fig. <xref ref-type="fig" rid="F8">8B</xref>) shield-shaped, longer than wide. Legs (Fig. <xref ref-type="fig" rid="F8">8A, B</xref>): with short setae; measurements: I 1.43 (1.22, 0.21, missing); II 3.45 (0.49, 0.19, 0.45, 0.36, 0.2); III 0.98 (0.77, 0.21, missing); IV missing. Pedicel 0.07. Abdomen (Fig. <xref ref-type="fig" rid="F8">8A, B</xref>) 0. 83 long, 0.57 wide.</p><p><bold><italic>Coloration</italic></bold> (Fig. <xref ref-type="fig" rid="F8">8A, B</xref>). Carapace yellow to brown. Chelicerae, endites and labium yellow to dark yellow. Sternum yellow to dark brown, with many ruleless dark brown spots on the surface. Legs yellowish to yellow. Abdomen yellowish to brown, with several brown stripes along the margin; venter yellow to brown.</p><p><bold><italic>Palp</italic></bold> (Fig. <xref ref-type="fig" rid="F8">8C−I</xref>). Femur with strong spines on each side, ventral view with three long and stout spines especially; patella expanded, with one strong and short stick-like spines retrolaterally. Cymbium with a notch subapically. Bulb (Fig. <xref ref-type="fig" rid="F8">8F−I</xref>): embolus tube-like, slender, middle part slightly curved, and then almost parallel to the median apophysis; median apophysis lamellar, extremely long, curves twice into an S-shape, roughly the same length as the embolus; conductor membranous, close adheres to the embolus.</p><p><bold>Female.</bold> Unknown.</p></tp:treatment-sec><tp:treatment-sec sec-type="biology" id="SECID0EZHAG"><title>Biology.</title><p>Sampled on the woodland floor.</p></tp:treatment-sec><tp:treatment-sec sec-type="distribution" id="SECID0E5HAG"><title>Distribution.</title><p>Known only from Guangdong Province, China (Fig. <xref ref-type="fig" rid="F13">13</xref>).</p></tp:treatment-sec><tp:treatment-sec sec-type="etymology" id="SECID0EIIAG"><title>Etymology.</title><p>The species is named after Mr Song-Yuan Liu, who collected the type specimens.</p></tp:treatment-sec><tp:treatment-sec><!--Section generated to contain objects referenced in tp:taxon-treatment.--><fig id="F13" position="float" orientation="portrait"><object-id xmlns:xlink="http://www.w3.org/1999/xlink" content-type="doi" xlink:type="simple">10.3897/zookeys.1247.154546.figure13</object-id><object-id xmlns:xlink="http://www.w3.org/1999/xlink" content-type="arpha" xlink:type="simple">022AF87A-7A8A-50B2-A9AB-2D9F1B53F722</object-id><label>Figure 13.</label><caption><p>Records of <italic><tp:taxon-name><tp:taxon-name-part taxon-name-part-type="genus" reg="Leptonetela">Leptonetela</tp:taxon-name-part><tp:taxon-name-part taxon-name-part-type="species" reg="zhaoruii">zhaoruii</tp:taxon-name-part></tp:taxon-name></italic> sp. nov., <italic><tp:taxon-name><tp:taxon-name-part taxon-name-part-type="genus" reg="Pararana">Pararana</tp:taxon-name-part><tp:taxon-name-part taxon-name-part-type="species" reg="gaofani">gaofani</tp:taxon-name-part></tp:taxon-name></italic> Lin &amp; Li, 2022, <italic><tp:taxon-name><tp:taxon-name-part taxon-name-part-type="genus" reg="Pararana">P.</tp:taxon-name-part><tp:taxon-name-part taxon-name-part-type="species" reg="jiufushanensis">jiufushanensis</tp:taxon-name-part></tp:taxon-name></italic> sp. nov., <italic><tp:taxon-name><tp:taxon-name-part taxon-name-part-type="genus" reg="Pararana">P.</tp:taxon-name-part><tp:taxon-name-part taxon-name-part-type="species" reg="songyuani">songyuani</tp:taxon-name-part></tp:taxon-name></italic> sp. nov., <italic><tp:taxon-name><tp:taxon-name-part taxon-name-part-type="genus" reg="Pararana">P.</tp:taxon-name-part><tp:taxon-name-part taxon-name-part-type="species" reg="mingxuani">mingxuani</tp:taxon-name-part></tp:taxon-name></italic> Yao &amp; Liu, 2024, <italic><tp:taxon-name><tp:taxon-name-part taxon-name-part-type="genus" reg="Rhyssoleptoneta">Rhyssoleptoneta</tp:taxon-name-part><tp:taxon-name-part taxon-name-part-type="species" reg="lishan">lishan</tp:taxon-name-part></tp:taxon-name></italic> Tong, 2024 from China.</p></caption><graphic xmlns:xlink="http://www.w3.org/1999/xlink" xlink:href="zookeys-1247-187_article-154546__-g013.jpg" position="float" orientation="portrait" xlink:type="simple" id="oo_1383213.jpg"><uri content-type="original_file" xlink:type="simple">https://binary.pensoft.net/fig/1383213</uri></graphic></fig></tp:treatment-sec><ref-list><ref id="B7"><mixed-citation xmlns:xlink="http://www.w3.org/1999/xlink" xlink:type="simple"><person-group><name name-style="western"><surname>Lin</surname><given-names>YJ</given-names></name><name name-style="western"><surname>Zhao</surname><given-names>HF</given-names></name><name name-style="western"><surname>Koh</surname><given-names>JKH</given-names></name><name name-style="western"><surname>Li</surname><given-names>SQ</given-names></name></person-group> (<year>2022</year>) <article-title>Taxonomy notes on twenty-eight spider species (<tp:taxon-name><tp:taxon-name-part taxon-name-part-type="class">Arachnida</tp:taxon-name-part></tp:taxon-name>: <tp:taxon-name><tp:taxon-name-part taxon-name-part-type="order">Araneae</tp:taxon-name-part></tp:taxon-name>) from Asia.</article-title><source>Zoological Systematics</source><volume>47</volume>(<issue>3</issue>): <fpage>198</fpage>–<lpage>270</lpage>. <ext-link xlink:href="10.11865/zs.2022303" ext-link-type="doi" xlink:type="simple">https://doi.org/10.11865/zs.2022303</ext-link></mixed-citation></ref></ref-list></tp:taxon-treatment>
