# Supplementary material for: ﻿Preliminary survey of midget cave spiders (Araneae, Leptonetidae) from forest ecosystems in southern China with the description of three new species
Source: Zookeys. 2025 Jul 28;1247:187–205. doi: 10.3897/zookeys.1247.154546 (PMC12322678; doi:10.3897/zookeys.1247.154546)
Supplement: XML Treatment for Pararana mingxuani [file zookeys.1247.154546-treatment7.xml]

<!DOCTYPE tp:taxon-treatment
  PUBLIC "-//TaxonX//DTD Taxonomic Treatment Publishing DTD v0 20100105//EN" "tax-treatment-NSO.dtd">
<tp:taxon-treatment xmlns:tp="http://www.plazi.org/taxpub"><tp:treatment-meta><kwd-group><label>Taxon classification</label><kwd>
                <named-content content-type="kingdom">Animalia</named-content>
              </kwd><kwd>
                <named-content content-type="order">Araneae</named-content>
              </kwd><kwd>
                <named-content content-type="family">Leptonetidae</named-content>
              </kwd></kwd-group><mixed-citation publication-type="journal"><person-group><name><surname>Wang</surname><given-names>Zhong-Jing</given-names></name><name><surname>Liu</surname><given-names>Bin-Lu</given-names></name><name><surname>Yao</surname><given-names>Yan-Bin</given-names></name><name><surname>Shi</surname><given-names>Ying-Ying</given-names></name><name><surname>Liu</surname><given-names>Ke-Ke</given-names></name></person-group><article-title>﻿Preliminary survey of midget cave spiders (<tp:taxon-name><tp:taxon-name-part taxon-name-part-type="order">Araneae</tp:taxon-name-part></tp:taxon-name>, <tp:taxon-name><tp:taxon-name-part taxon-name-part-type="family">Leptonetidae</tp:taxon-name-part></tp:taxon-name>) from forest ecosystems in southern China with the description of three new species</article-title><source>Zookeys</source><day>28</day><month>07</month><year>2025</year><volume>1247</volume><fpage>187</fpage><lpage>205</lpage><pub-id pub-id-type="doi">10.3897/zookeys.1247.154546</pub-id></mixed-citation></tp:treatment-meta><tp:nomenclature><label>﻿</label><tp:taxon-name>
              <object-id xmlns:xlink="http://www.w3.org/1999/xlink" content-type="arpha" xlink:type="simple">1B12CC87-EE46-5D17-A5AE-3B2E30A855A2</object-id>
              <tp:taxon-name-part taxon-name-part-type="genus" reg="Pararana">Pararana</tp:taxon-name-part>
              <tp:taxon-name-part taxon-name-part-type="species" reg="mingxuani">mingxuani</tp:taxon-name-part>
            </tp:taxon-name><tp:taxon-authority>Yao &amp; Liu, 2024</tp:taxon-authority><xref ref-type="fig" rid="F9">Fig. 9A−D</xref><tp:nomenclature-citation-list><tp:nomenclature-citation><tp:taxon-name>
                  <tp:taxon-name-part taxon-name-part-type="genus" reg="Pararana">Pararana</tp:taxon-name-part>
                  <tp:taxon-name-part taxon-name-part-type="species" reg="mingxuani">mingxuani</tp:taxon-name-part>
                </tp:taxon-name><comment>Yao &amp; Liu, in <xref ref-type="bibr" rid="B8">Liu et al. 2024</xref>: 317, figs 25A−D, 26A−E, 27A−C, 28G, H (♂, holotype male from Fujian Province, type deposition in <abbrev xmlns:xlink="http://www.w3.org/1999/xlink" xlink:title="Animal Specimen Museum, College of Life Science, Jinggangshan University" id="ABBRID0EIKAG" xlink:type="simple">ASM-JGSU</abbrev>).</comment></tp:nomenclature-citation></tp:nomenclature-citation-list></tp:nomenclature><tp:treatment-sec sec-type="material" id="SECID0EMKAG"><title>Material examined.</title><p><bold><italic>Holotype</italic></bold>: • ♂, <bold>China</bold>: Fujian Province, Fuzhou City, Yongtai County, Geling Town, Xiyang Village, Tianmen Mountain, <named-content xmlns:xlink="http://www.w3.org/1999/xlink" content-type="dwc:verbatimCoordinates" xlink:type="simple"><named-content content-type="geo-json" specific-use="{&#34;type&#34;:&#34;Point&#34;,&#34;coordinates&#34;:[119.018075,25.818778]}" id="NCID0E3KAG" xlink:type="simple">25°49'7.6"N, 119°1'5.07"E</named-content></named-content>, 10.IV.2023, R. Zhao, J. Gong &amp; M. Wu leg. (Lep-9, <abbrev xmlns:xlink="http://www.w3.org/1999/xlink" xlink:title="Animal Specimen Museum, College of Life Science, Jinggangshan University" id="ABBRID0EBLAG" xlink:type="simple">ASM-JGSU</abbrev>). <bold><italic>Paratypes</italic></bold>: • 1 ♂, 1 ♀, Fujian Province, Fuzhou City, Minhou County, Nanyu Town, <named-content xmlns:xlink="http://www.w3.org/1999/xlink" content-type="dwc:verbatimCoordinates" xlink:type="simple"><named-content content-type="geo-json" specific-use="{&#34;type&#34;:&#34;Point&#34;,&#34;coordinates&#34;:[119.221075,25.973347]}" id="NCID0ELLAG" xlink:type="simple">25°58'24.05"N, 119°13'15.87"E</named-content></named-content>, 5.VI.2023, Y. Yao, W. Zhang, M. Wu &amp; R. Zhao leg. (Lep-9, <abbrev xmlns:xlink="http://www.w3.org/1999/xlink" xlink:title="Animal Specimen Museum, College of Life Science, Jinggangshan University" id="ABBRID0EPLAG" xlink:type="simple">ASM-JGSU</abbrev>).</p></tp:treatment-sec><tp:treatment-sec sec-type="description" id="SECID0ETLAG"><title>Description.</title><p>See <xref ref-type="bibr" rid="B8">Liu et al. (2024)</xref>, palp as in figs 25B−D, 26A−E. Palpal bulb as in Fig. <xref ref-type="fig" rid="F9">9A−D</xref>: prolateral lobe banded, long; prolateral sclerite slender, gradually tapers distally, approximately two-thirds the length of the conductor; embolus tube-like, short, slightly curved, with a broad base, behind the conductor; median apophysis lamellar, with a net-shaped surface, almost same length as conductor; conductor membranous, with serrulate margin; retrolateral lobe membranous, crescent.</p><fig id="F9" position="float" orientation="portrait"><object-id xmlns:xlink="http://www.w3.org/1999/xlink" content-type="doi" xlink:type="simple">10.3897/zookeys.1247.154546.figure9</object-id><object-id xmlns:xlink="http://www.w3.org/1999/xlink" content-type="arpha" xlink:type="simple">AE6F5A2D-4583-566C-AEC8-2BF4DE272FBA</object-id><label>Figure 9.</label><caption><p><italic><tp:taxon-name><tp:taxon-name-part taxon-name-part-type="genus" reg="Pararana">Pararana</tp:taxon-name-part><tp:taxon-name-part taxon-name-part-type="species" reg="mingxuani">mingxuani</tp:taxon-name-part></tp:taxon-name></italic> Yao &amp; Liu, 2024, male paratype. A. Left bulb, prolateral view; B. Same, ventral view; C. Same, retrolateral view; D. Same, dorsal view. Abbreviations: <abbrev xmlns:xlink="http://www.w3.org/1999/xlink" xlink:title="conductor" id="ABBRID0EUMAG" xlink:type="simple">Con</abbrev> – conductor, <abbrev xmlns:xlink="http://www.w3.org/1999/xlink" xlink:title="embolus" id="ABBRID0EYMAG" xlink:type="simple">Em</abbrev> – embolus, <abbrev xmlns:xlink="http://www.w3.org/1999/xlink" xlink:title="medial apophysis" id="ABBRID0E3MAG" xlink:type="simple">MA</abbrev> – medial apophysis, <abbrev xmlns:xlink="http://www.w3.org/1999/xlink" xlink:title="prolateral lobe" id="ABBRID0EANAG" xlink:type="simple">PL</abbrev> – prolateral lobe, <abbrev xmlns:xlink="http://www.w3.org/1999/xlink" xlink:title="prolateral sclerite" id="ABBRID0EENAG" xlink:type="simple">PS</abbrev> – prolateral sclerite, <abbrev xmlns:xlink="http://www.w3.org/1999/xlink" xlink:title="retrolateral lobe" id="ABBRID0EINAG" xlink:type="simple">RL</abbrev> – retrolateral lobe. Scale bars: 0.1 mm (A–D).</p></caption><graphic xmlns:xlink="http://www.w3.org/1999/xlink" xlink:href="zookeys-1247-187_article-154546__-g009.jpg" position="float" orientation="portrait" xlink:type="simple" id="oo_1383209.jpg"><uri content-type="original_file" xlink:type="simple">https://binary.pensoft.net/fig/1383209</uri></graphic></fig></tp:treatment-sec><ref-list><ref id="B8"><mixed-citation xmlns:xlink="http://www.w3.org/1999/xlink" xlink:type="simple"><person-group><name name-style="western"><surname>Liu</surname><given-names>BL</given-names></name><name name-style="western"><surname>Yao</surname><given-names>YB</given-names></name><name name-style="western"><surname>Jiang</surname><given-names>ZM</given-names></name><name name-style="western"><surname>Xiao</surname><given-names>YH</given-names></name><name name-style="western"><surname>Liu</surname><given-names>KK</given-names></name></person-group> (<year>2024</year>) <article-title>Midget cave spiders (<tp:taxon-name><tp:taxon-name-part taxon-name-part-type="order">Araneae</tp:taxon-name-part></tp:taxon-name>, <tp:taxon-name><tp:taxon-name-part taxon-name-part-type="family">Leptonetidae</tp:taxon-name-part></tp:taxon-name>) from Jiangxi and Fujian Province, China.</article-title><source>ZooKeys</source><volume>1189</volume>: <fpage>287</fpage>–<lpage>325</lpage>. <ext-link xlink:href="10.3897/zookeys.1189.111041" ext-link-type="doi" xlink:type="simple">https://doi.org/10.3897/zookeys.1189.111041</ext-link></mixed-citation></ref></ref-list></tp:taxon-treatment>
