# Supplementary material for: ﻿Preliminary survey of midget cave spiders (Araneae, Leptonetidae) from forest ecosystems in southern China with the description of three new species
Source: Zookeys. 2025 Jul 28;1247:187–205. doi: 10.3897/zookeys.1247.154546 (PMC12322678; doi:10.3897/zookeys.1247.154546)
Supplement: XML Treatment for Rhyssoleptoneta lishan [file zookeys.1247.154546-treatment9.xml]

<!DOCTYPE tp:taxon-treatment
  PUBLIC "-//TaxonX//DTD Taxonomic Treatment Publishing DTD v0 20100105//EN" "tax-treatment-NSO.dtd">
<tp:taxon-treatment xmlns:tp="http://www.plazi.org/taxpub"><tp:treatment-meta><kwd-group><label>Taxon classification</label><kwd>
                <named-content content-type="kingdom">Animalia</named-content>
              </kwd><kwd>
                <named-content content-type="order">Araneae</named-content>
              </kwd><kwd>
                <named-content content-type="family">Leptonetidae</named-content>
              </kwd></kwd-group><mixed-citation publication-type="journal"><person-group><name><surname>Wang</surname><given-names>Zhong-Jing</given-names></name><name><surname>Liu</surname><given-names>Bin-Lu</given-names></name><name><surname>Yao</surname><given-names>Yan-Bin</given-names></name><name><surname>Shi</surname><given-names>Ying-Ying</given-names></name><name><surname>Liu</surname><given-names>Ke-Ke</given-names></name></person-group><article-title>﻿Preliminary survey of midget cave spiders (<tp:taxon-name><tp:taxon-name-part taxon-name-part-type="order">Araneae</tp:taxon-name-part></tp:taxon-name>, <tp:taxon-name><tp:taxon-name-part taxon-name-part-type="family">Leptonetidae</tp:taxon-name-part></tp:taxon-name>) from forest ecosystems in southern China with the description of three new species</article-title><source>Zookeys</source><day>28</day><month>07</month><year>2025</year><volume>1247</volume><fpage>187</fpage><lpage>205</lpage><pub-id pub-id-type="doi">10.3897/zookeys.1247.154546</pub-id></mixed-citation></tp:treatment-meta><tp:nomenclature><label>﻿</label><tp:taxon-name>
              <object-id xmlns:xlink="http://www.w3.org/1999/xlink" content-type="arpha" xlink:type="simple">83F590C9-008E-5CE3-88DB-BEC1D850D4CE</object-id>
              <tp:taxon-name-part taxon-name-part-type="genus" reg="Rhyssoleptoneta">Rhyssoleptoneta</tp:taxon-name-part>
              <tp:taxon-name-part taxon-name-part-type="species" reg="lishan">lishan</tp:taxon-name-part>
            </tp:taxon-name><tp:taxon-authority>Tong, 2024</tp:taxon-authority><xref ref-type="fig" rid="F10">Figs 10A−I</xref><xref ref-type="fig" rid="F11">, 11A−D</xref><xref ref-type="fig" rid="F12">, 12E, F</xref><tp:nomenclature-citation-list><tp:nomenclature-citation><tp:taxon-name>
                  <tp:taxon-name-part taxon-name-part-type="genus" reg="Rhyssoleptoneta">Rhyssoleptoneta</tp:taxon-name-part>
                  <tp:taxon-name-part taxon-name-part-type="species" reg="lishan">lishan</tp:taxon-name-part>
                </tp:taxon-name><comment>Tong, in Li, Chen and Tong 2024: 111, figs 10A−F, 11A−E, 12A−D, 13D (♂, holotype male from Anhui Province).</comment></tp:nomenclature-citation></tp:nomenclature-citation-list></tp:nomenclature><tp:treatment-sec sec-type="material" id="SECID0EORAG"><title>Additional material examined. •</title><p>3 ♂, <bold>China</bold>: Jiangsu Province, Wuxi City, Binhu District, Baojie Forest Park, <named-content xmlns:xlink="http://www.w3.org/1999/xlink" content-type="dwc:verbatimCoordinates" xlink:type="simple"><named-content content-type="geo-json" specific-use="{&#34;type&#34;:&#34;Point&#34;,&#34;coordinates&#34;:[120.238617,31.512269]}" id="NCID0EZRAG" xlink:type="simple">31°30'44.17"N, 120°14'19.02"E</named-content></named-content>, 22 January 2025, Z. Lyu leg. (Lep-23, <abbrev xmlns:xlink="http://www.w3.org/1999/xlink" xlink:title="Animal Specimen Museum, College of Life Science, Jinggangshan University" id="ABBRID0E5RAG" xlink:type="simple">ASM-JGSU</abbrev>).</p></tp:treatment-sec><tp:treatment-sec sec-type="description" id="SECID0ECSAG"><title>Description.</title><p>See <xref ref-type="bibr" rid="B5">Li et al. (2024)</xref>; habitus is shown in Fig. <xref ref-type="fig" rid="F10">10A, B</xref> and the palp is shown in Figs <xref ref-type="fig" rid="F10">10C–I</xref>, <xref ref-type="fig" rid="F11">11A–D</xref>.</p><fig id="F10" position="float" orientation="portrait"><object-id xmlns:xlink="http://www.w3.org/1999/xlink" content-type="doi" xlink:type="simple">10.3897/zookeys.1247.154546.figure10</object-id><object-id xmlns:xlink="http://www.w3.org/1999/xlink" content-type="arpha" xlink:type="simple">57B16E07-452E-5C0E-9E3A-A1BCED3ADAA2</object-id><label>Figure 10.</label><caption><p><italic><tp:taxon-name><tp:taxon-name-part taxon-name-part-type="genus" reg="Rhyssoleptoneta">Rhyssoleptoneta</tp:taxon-name-part><tp:taxon-name-part taxon-name-part-type="species" reg="lishan">lishan</tp:taxon-name-part></tp:taxon-name></italic> Tong, 2024, male. A. Habitus, dorsal view; B. Same, ventral view; C. Palp, prolateral view; D. Same, ventral view; E. Same, retrolateral view; F. Left bulb, prolateral view; G. Same, ventral view; H. Same, retrolateral view; I. Same, dorsal view. Abbreviations: <abbrev xmlns:xlink="http://www.w3.org/1999/xlink" xlink:title="embolus" id="ABBRID0ELTAG" xlink:type="simple">Em</abbrev> – embolus, <abbrev xmlns:xlink="http://www.w3.org/1999/xlink" xlink:title="prolateral lobe" id="ABBRID0EPTAG" xlink:type="simple">PL</abbrev> – prolateral lobe, <abbrev xmlns:xlink="http://www.w3.org/1999/xlink" xlink:title="prolateral sclerite" id="ABBRID0ETTAG" xlink:type="simple">PS</abbrev> – prolateral sclerite, <abbrev xmlns:xlink="http://www.w3.org/1999/xlink" xlink:title="retrolateral lobe" id="ABBRID0EXTAG" xlink:type="simple">RL</abbrev> – retrolateral lobe, <abbrev xmlns:xlink="http://www.w3.org/1999/xlink" xlink:title="short projection" id="ABBRID0E2TAG" xlink:type="simple">SPr</abbrev> – short projection, <abbrev xmlns:xlink="http://www.w3.org/1999/xlink" xlink:title="spine-like retrolateral sclerites" id="ABBRID0E6TAG" xlink:type="simple">SRS</abbrev> – spine-like retrolateral sclerites. Scale bars: 0.5 mm (A, B), 0.1 mm (C–I).</p></caption><graphic xmlns:xlink="http://www.w3.org/1999/xlink" xlink:href="zookeys-1247-187_article-154546__-g010.jpg" position="float" orientation="portrait" xlink:type="simple" id="oo_1383210.jpg"><uri content-type="original_file" xlink:type="simple">https://binary.pensoft.net/fig/1383210</uri></graphic></fig><fig id="F11" position="float" orientation="portrait"><object-id xmlns:xlink="http://www.w3.org/1999/xlink" content-type="doi" xlink:type="simple">10.3897/zookeys.1247.154546.figure11</object-id><object-id xmlns:xlink="http://www.w3.org/1999/xlink" content-type="arpha" xlink:type="simple">96F25CA6-FB5B-56CF-A1FF-1166F2E8BC43</object-id><label>Figure 11.</label><caption><p><abbrev xmlns:xlink="http://www.w3.org/1999/xlink" xlink:title="scanning electron microscopy" id="ABBRID0EQUAG" xlink:type="simple">SEM</abbrev> micrographs of <italic><tp:taxon-name><tp:taxon-name-part taxon-name-part-type="genus" reg="Rhyssoleptoneta">Rhyssoleptoneta</tp:taxon-name-part><tp:taxon-name-part taxon-name-part-type="species" reg="lishan">lishan</tp:taxon-name-part></tp:taxon-name></italic> Tong, 2024, male paratype. A. Left palp, prolateral view; B. Same, detail of bulb; C. Same, ventral view; D. Same, detail of median outgrowth and median sclerite. Abbreviations: <abbrev xmlns:xlink="http://www.w3.org/1999/xlink" xlink:title="embolus" id="ABBRID0E6UAG" xlink:type="simple">Em</abbrev> – embolus, <abbrev xmlns:xlink="http://www.w3.org/1999/xlink" xlink:title="median outgrowth" id="ABBRID0EDVAG" xlink:type="simple">MO</abbrev> – median outgrowth, <abbrev xmlns:xlink="http://www.w3.org/1999/xlink" xlink:title="median sclerite" id="ABBRID0EHVAG" xlink:type="simple">MS</abbrev> – median sclerite, <abbrev xmlns:xlink="http://www.w3.org/1999/xlink" xlink:title="prolateral lobe" id="ABBRID0ELVAG" xlink:type="simple">PL</abbrev> – prolateral lobe, <abbrev xmlns:xlink="http://www.w3.org/1999/xlink" xlink:title="prolateral sclerite" id="ABBRID0EPVAG" xlink:type="simple">PS</abbrev> – prolateral sclerite, <abbrev xmlns:xlink="http://www.w3.org/1999/xlink" xlink:title="spine-like retrolateral sclerites" id="ABBRID0ETVAG" xlink:type="simple">SRS</abbrev> – spine-like retrolateral sclerites. Scale bars: 10 μm (A, B, D), 20 μm (C).</p></caption><graphic xmlns:xlink="http://www.w3.org/1999/xlink" xlink:href="zookeys-1247-187_article-154546__-g011.jpg" position="float" orientation="portrait" xlink:type="simple" id="oo_1383211.jpg"><uri content-type="original_file" xlink:type="simple">https://binary.pensoft.net/fig/1383211</uri></graphic></fig><fig id="F12" position="float" orientation="portrait"><object-id xmlns:xlink="http://www.w3.org/1999/xlink" content-type="doi" xlink:type="simple">10.3897/zookeys.1247.154546.figure12</object-id><object-id xmlns:xlink="http://www.w3.org/1999/xlink" content-type="arpha" xlink:type="simple">F30C2979-434B-57D0-9299-BDCA385114E1</object-id><label>Figure 12.</label><caption><p>Photographs of living specimens from China. A. <italic><tp:taxon-name><tp:taxon-name-part taxon-name-part-type="genus" reg="Pararana">Pararana</tp:taxon-name-part><tp:taxon-name-part taxon-name-part-type="species" reg="gaofani">gaofani</tp:taxon-name-part></tp:taxon-name></italic> Lin &amp; Li, 2022, male; B. Same, female; C. <italic><tp:taxon-name><tp:taxon-name-part taxon-name-part-type="genus" reg="Pararana">P.</tp:taxon-name-part><tp:taxon-name-part taxon-name-part-type="species" reg="jiufushanensis">jiufushanensis</tp:taxon-name-part></tp:taxon-name></italic> sp. nov., male; D. Same, female; E, F. <italic><tp:taxon-name><tp:taxon-name-part taxon-name-part-type="genus" reg="Rhyssoleptoneta">Rhyssoleptoneta</tp:taxon-name-part><tp:taxon-name-part taxon-name-part-type="species" reg="lishan">lishan</tp:taxon-name-part></tp:taxon-name></italic> Tong, 2024, male.</p></caption><graphic xmlns:xlink="http://www.w3.org/1999/xlink" xlink:href="zookeys-1247-187_article-154546__-g012.jpg" position="float" orientation="portrait" xlink:type="simple" id="oo_1383212.jpg"><uri content-type="original_file" xlink:type="simple">https://binary.pensoft.net/fig/1383212</uri></graphic></fig></tp:treatment-sec><tp:treatment-sec sec-type="biology" id="SECID0EKXAG"><title>Biology.</title><p>Sampled on the woodland floor.</p></tp:treatment-sec><tp:treatment-sec sec-type="distribution" id="SECID0EPXAG"><title>Distribution.</title><p>Known from Anhui and Jiangsu Provinces, China (Fig. <xref ref-type="fig" rid="F13">13</xref>).</p><fig id="F13" position="float" orientation="portrait"><object-id xmlns:xlink="http://www.w3.org/1999/xlink" content-type="doi" xlink:type="simple">10.3897/zookeys.1247.154546.figure13</object-id><object-id xmlns:xlink="http://www.w3.org/1999/xlink" content-type="arpha" xlink:type="simple">022AF87A-7A8A-50B2-A9AB-2D9F1B53F722</object-id><label>Figure 13.</label><caption><p>Records of <italic><tp:taxon-name><tp:taxon-name-part taxon-name-part-type="genus" reg="Leptonetela">Leptonetela</tp:taxon-name-part><tp:taxon-name-part taxon-name-part-type="species" reg="zhaoruii">zhaoruii</tp:taxon-name-part></tp:taxon-name></italic> sp. nov., <italic><tp:taxon-name><tp:taxon-name-part taxon-name-part-type="genus" reg="Pararana">Pararana</tp:taxon-name-part><tp:taxon-name-part taxon-name-part-type="species" reg="gaofani">gaofani</tp:taxon-name-part></tp:taxon-name></italic> Lin &amp; Li, 2022, <italic><tp:taxon-name><tp:taxon-name-part taxon-name-part-type="genus" reg="Pararana">P.</tp:taxon-name-part><tp:taxon-name-part taxon-name-part-type="species" reg="jiufushanensis">jiufushanensis</tp:taxon-name-part></tp:taxon-name></italic> sp. nov., <italic><tp:taxon-name><tp:taxon-name-part taxon-name-part-type="genus" reg="Pararana">P.</tp:taxon-name-part><tp:taxon-name-part taxon-name-part-type="species" reg="songyuani">songyuani</tp:taxon-name-part></tp:taxon-name></italic> sp. nov., <italic><tp:taxon-name><tp:taxon-name-part taxon-name-part-type="genus" reg="Pararana">P.</tp:taxon-name-part><tp:taxon-name-part taxon-name-part-type="species" reg="mingxuani">mingxuani</tp:taxon-name-part></tp:taxon-name></italic> Yao &amp; Liu, 2024, <italic><tp:taxon-name><tp:taxon-name-part taxon-name-part-type="genus" reg="Rhyssoleptoneta">Rhyssoleptoneta</tp:taxon-name-part><tp:taxon-name-part taxon-name-part-type="species" reg="lishan">lishan</tp:taxon-name-part></tp:taxon-name></italic> Tong, 2024 from China.</p></caption><graphic xmlns:xlink="http://www.w3.org/1999/xlink" xlink:href="zookeys-1247-187_article-154546__-g013.jpg" position="float" orientation="portrait" xlink:type="simple" id="oo_1383213.jpg"><uri content-type="original_file" xlink:type="simple">https://binary.pensoft.net/fig/1383213</uri></graphic></fig></tp:treatment-sec><ref-list><ref id="B5"><mixed-citation xmlns:xlink="http://www.w3.org/1999/xlink" xlink:type="simple"><person-group><name name-style="western"><surname>Li</surname><given-names>SH</given-names></name><name name-style="western"><surname>Chen</surname><given-names>Q</given-names></name><name name-style="western"><surname>Tong</surname><given-names>YF</given-names></name></person-group> (<year>2024</year>) <article-title>Four new species of leptonetid spiders (<tp:taxon-name><tp:taxon-name-part taxon-name-part-type="order">Araneae</tp:taxon-name-part></tp:taxon-name>, <tp:taxon-name><tp:taxon-name-part taxon-name-part-type="family">Leptonetidae</tp:taxon-name-part></tp:taxon-name>) from Anhui Province, China.</article-title><source>ZooKeys</source><volume>1218</volume>: <fpage>99</fpage>–<lpage>119</lpage>. <ext-link xlink:href="10.3897/zookeys.1218.136555" ext-link-type="doi" xlink:type="simple">https://doi.org/10.3897/zookeys.1218.136555</ext-link></mixed-citation></ref></ref-list></tp:taxon-treatment>
